# Supplementary material for: Humoral immunity prevents clinical malaria during Plasmodium relapses without eliminating gametocytes
Source: PLoS Pathog. 2019 Sep 19;15(9):e1007974. doi: 10.1371/journal.ppat.1007974 (PMC6752766; doi:10.1371/journal.ppat.1007974)
Supplement: S1 Table — (XLSX) [file ppat.1007974.s013.xlsx]

## Sheet: Initial with Relapses
Infection Point	Collection Criteria
Pre-Infection	Collected prior to inoculation with sporozoites and serves as the control for each animal during infection.
Pre-Peak	Collected as parasites were growing exponentially in the blood of the macaques when parasitemia was between 1,000 to 10,000 parasites per microliter.
Peak	Collected after parasite growth had plateaued in the blood, and the animals were presenting with clinical signs of malaria such as decreasess in hemoglobin, thrombocytopenia, and fever.
Post Peak	Collected approximately seven days after the administration of a sub-curative antimalarial treament.
Early Relapse	Collected early during a relapse as soon as patent parasitemias were detected.
Peak Relapse	Collected near the peak of parasitemia during a relapse infection.
Relapse Resolution	Collected when parasitemias were beginning to decline during a relapse.
