# Supplementary material for: Humoral immunity prevents clinical malaria during Plasmodium relapses without eliminating gametocytes
Source: PLoS Pathog. 2019 Sep 19;15(9):e1007974. doi: 10.1371/journal.ppat.1007974 (PMC6752766; doi:10.1371/journal.ppat.1007974)
Supplement: S2 Table — (XLSX) [file ppat.1007974.s014.xlsx]

## Sheet: Pathway Maps
Enrichment analysis report
Enrichment by Pathway Maps					Meta_List_Upreg_Uniwue_Relapse_021719_genelist
#	Maps	Total	pValue	Min FDR	p-value	FDR	In Data	Network Objects from Active Data
1	Immune response_B cell antigen receptor (BCR) pathway	110	2.55136e-06	0.00238042	2.55136e-06	0.00238042	12	AKT(PKB), VAV-2, Syk, Calcineurin A (catalytic), Btk, CalDAG-GEFII, BAD, CARD11, CD79A, CD79 complex, CD79B, HPK1(MAP4K1)
2	Immune response_Function of MEF2 in T lymphocytes	51	8.38925e-06	0.00350531	8.38925e-06	0.00350531	8	MEF2, MEF2A, HDAC9, Calcineurin A (catalytic), Calcineurin A (beta), 14-3-3, MEF2C, MAP2K5 (MEK5)
3	Development_Role of HDAC and calcium/calmodulin-dependent kinase (CaMK) in control of skeletal myogenesis	53	1.12711e-05	0.00350531	1.12711e-05	0.00350531	8	AKT(PKB), MEF2, MEF2A, HDAC9, Calcineurin A (catalytic), 14-3-3, MEF2C, MAP2K5 (MEK5)
4	Role of B cells in SLE	58	2.23125e-05	0.0052044	2.23125e-05	0.0052044	8	AKT(PKB), MHC class II, CD86, Syk, SHIP, Btk, BAFF-R, CD79 complex
5	Immune response_Antigen presentation by MHC class II	118	3.02736e-05	0.00564905	3.02736e-05	0.00564905	11	MHC class II, HLA-DO, MHC class II beta chain, Syk, CD209, MHC class II alpha chain, PLEKHM2, CD79A, CD79 complex, CD79B, SWAP-70
6	B cell signaling in hematological malignancies	80	3.65811e-05	0.00568836	3.65811e-05	0.00568836	9	AKT(PKB), Syk, NIK(MAP3K14), Btk, CARD11, BAFF-R, CD79A, CD79 complex, CD79B
7	Breakdown of CD4+ T cell peripheral tolerance in type 1 diabetes mellitus	49	5.82711e-05	0.0077667	5.82711e-05	0.0077667	7	MHC class II, CD86, CXCR5, T-bet, HLA-DQA1, PTPN22, HLA-DQB1
8	Immune response_NF-AT in immune response	51	7.58435e-05	0.00884524	7.58435e-05	0.00884524	7	AKT(PKB), MHC class II, CD86, Syk, Calcineurin A (catalytic), Btk, CD79 complex
9	Signal transduction_Angiotensin II signaling via Beta-arrestin	57	0.000156001	0.0161721	0.000156001	0.0161721	7	AKT(PKB), GRK5, DGK, Cofilin, BAD, 14-3-3, ARF6
10	Transport_Clathrin-coated vesicle cycle	71	0.000615201	0.0573982	0.000615201	0.0573982	7	Rab-4, Myosin I, VAMP8, YKT6, VAMP4, HIP12, GDI2
11	Altered Ca2+ handling in heart failure	35	0.000688746	0.0584182	0.000688746	0.0584182	5	Calcineurin A (catalytic), S100A1, Beta-2 adrenergic receptor, PP1-cat, CaMK II delta
12	SLE genetic marker-specific pathways in B cells	99	0.000968357	0.0752898	0.000968357	0.0752898	8	Syk, PXK, BLK, Btk, IRF8, BAFF-R, CD79 complex, IRF5
13	G-protein signaling_Rap1B regulation pathway	11	0.00125058	0.0853764	0.00125058	0.0853764	3	Ca-ATPase3, KAP3, C3G
14	Development_WNT/Beta-catenin signaling in the nucleus	59	0.0012811	0.0853764	0.0012811	0.0853764	6	ICAT, MEF2, WNT, Frizzled, BAF53, DOT1
15	Inhibition of oligodendrocyte precursor cells differentiation by Wnt signaling in multiple sclerosis	25	0.00156481	0.0881459	0.00156481	0.0881459	4	WNT1, WNT, Frizzled, FZD2
16	Apoptosis and survival_BAD phosphorylation	42	0.00160609	0.0881459	0.00160609	0.0881459	5	AKT(PKB), Calcineurin A (catalytic), PP1-cat alpha, BAD, 14-3-3
17	Immune response_PIP3 signaling in B lymphocytes	42	0.00160609	0.0881459	0.00160609	0.0881459	5	AKT(PKB), Syk, SHIP, Btk, CD79 complex
18	Immune response_CRTH2 signaling in Th2 cells	44	0.00198335	0.102804	0.00198335	0.102804	5	AKT(PKB), Calcineurin A (catalytic), Caspase-9, BAD, 14-3-3
19	NF-AT signaling in cardiac hypertrophy	65	0.00212063	0.104134	0.00212063	0.104134	6	AKT(PKB), MEF2A, HDAC9, Calcineurin A (catalytic), MEF2C, MAP2K5 (MEK5)
20	Regulation of GSK3 beta in bipolar disorder	46	0.00242158	0.110535	0.00242158	0.110535	5	AKT(PKB), WNT, Frizzled, PP1-cat, FGFR1
21	T follicular helper cell dysfunction in SLE	90	0.00248793	0.110535	0.00248793	0.110535	7	AKT(PKB), MHC class II, CD86, NIK(MAP3K14), CXCR5, CARD11, BAFF-R
22	Immune response_OX40L/ OX40 signaling pathway	69	0.00287564	0.110756	0.00287564	0.110756	6	AKT(PKB), Calcineurin A (catalytic), NIK(MAP3K14), CXCR5, T-bet, CARD11
23	Colorectal cancer (general schema)	30	0.00312849	0.110756	0.00312849	0.110756	4	WNT, Frizzled, Ephrin-B receptors, FZD2
24	Inhibition of Ephrin receptors in colorectal cancer	30	0.00312849	0.110756	0.00312849	0.110756	4	VAV-2, WNT, Frizzled, Ephrin-B receptors
25	Inhibition of mast cell functions by Fc gamma RII beta in asthma	30	0.00312849	0.110756	0.00312849	0.110756	4	AKT(PKB), Syk, SHIP, Btk
26	Signal transduction_IP3 signaling	49	0.00320517	0.110756	0.00320517	0.110756	5	AKT(PKB), Syk, MEF2, Galpha(q)-specific nucleotide-like GPCRs, CD79 complex
27	IgE- and MGF-induced Fyn-mediated activation of lung mast cells in asthma	49	0.00320517	0.110756	0.00320517	0.110756	5	AKT(PKB), Syk, SHIP, Btk, CalDAG-GEFII
28	Development_Embryonal epaxial myogenesis	31	0.00353488	0.117787	0.00353488	0.117787	4	WNT1, WNT, Frizzled, WNT6
29	CHDI_Correlations from Discovery data_Causal network	73	0.0038158	0.120796	0.0038158	0.120796	6	AKT(PKB), Syk, MEF2, WNT, Frizzled, CD79 complex
30	Upregulation of IL-8 expression in colorectal cancer	32	0.00397569	0.120796	0.00397569	0.120796	4	WNT1, WNT, Frizzled, WNT6
31	Signal transduction_Angiotensin II/ AGTR1 signaling via p38, ERK and PI3K	98	0.00401357	0.120796	0.00401357	0.120796	7	AKT(PKB), Syk, MEF2A, CaMK II delta, CalDAG-GEFII, MEF2C, MAP2K5 (MEK5)
32	Signal transduction_Adenosine A2A receptor signaling pathway	52	0.00415667	0.121193	0.00415667	0.121193	5	AKT(PKB), SFK, Adenosine A2a receptor, SK4/IK1, ARF6
33	Immune response_Inhibitory PD-1 signaling in T cells	53	0.00451434	0.123879	0.00451434	0.123879	5	AKT(PKB), MHC class II, CD86, Syk, T-bet
34	Apoptotic pathways and resistance to apoptosis in lung cancer cells	53	0.00451434	0.123879	0.00451434	0.123879	5	FGFR2, Caspase-9, PEA15, BAD, FGFR1
35	Nicotine / Beta-adrenergic signaling in lung cancer	34	0.00496584	0.12872	0.00496584	0.12872	4	AKT(PKB), Beta-adrenergic receptor, Beta-2 adrenergic receptor, BAD
36	Apoptosis and survival_NGF/ TrkA PI3K-mediated signaling	77	0.0049667	0.12872	0.0049667	0.12872	6	AKT(PKB), VAV-2, LIMK1, Calcineurin A (catalytic), Cofilin, BAD
37	Development_WNT/Beta-catenin signaling in the cytoplasm	55	0.00529449	0.133051	0.00529449	0.133051	5	AKT(PKB), VAV-2, WNT, Frizzled, NOX1
38	Development_WNT and Notch signaling in early cardiac myogenesis	35	0.00551772	0.133051	0.00551772	0.133051	4	WNT1, WNT, Frizzled, MEF2C
39	FGF2 in multiple myeloma	18	0.00556161	0.133051	0.00556161	0.133051	3	AKT(PKB), FGFR2, FGFR1
40	E-cadherin signaling and its regulation in gastric cancer	36	0.00610911	0.139767	0.00610911	0.139767	4	WNT, Frizzled, Alpha-actinin, FGFR2
41	CHDI_DEGs from Replication data_Causal network	81	0.00635422	0.139767	0.00635422	0.139767	6	AKT(PKB), WNT, Calcineurin A (catalytic), NIK(MAP3K14), Frizzled, PP1-cat
42	Immune response_TCR alpha/beta signaling pathway	58	0.0066367	0.139767	0.0066367	0.139767	5	MHC class II, CD86, Calcineurin A (catalytic), CalDAG-GEFII, CARD11
43	Cytoskeleton remodeling_Regulation of actin cytoskeleton organization by the kinase effectors of Rho GTPases	58	0.0066367	0.139767	0.0066367	0.139767	5	Alpha adducin, LIMK, LIMK1, Alpha-actinin, Cofilin
44	Down-regulation of mast cell functions through ITIM-containing inhibitory receptors in asthma	37	0.00674119	0.139767	0.00674119	0.139767	4	Syk, CD47, SHIP, OX-2 receptor 1
45	A shift in alveolar macrophage phenotype in COPD	37	0.00674119	0.139767	0.00674119	0.139767	4	AKT(PKB), MHC class II, CD86, CD209
46	Inhibition of apoptosis in pancreatic cancer	59	0.00713259	0.144668	0.00713259	0.144668	5	AKT(PKB), HMGI/Y, Caspase-9, BAD, 14-3-3
47	WNT signaling in proliferative-type melanoma cells	38	0.0074151	0.145734	0.0074151	0.145734	4	ICAT, WNT, Frizzled, NURR1
48	Immune response_ICOS signaling pathway in T-helper cell	60	0.00765379	0.145734	0.00765379	0.145734	5	AKT(PKB), MHC class II, Calcineurin A (catalytic), CXCR5, T-bet
49	Immune response_TREM1 signaling pathway	60	0.00765379	0.145734	0.00765379	0.145734	5	AKT(PKB), Syk, Calcineurin A (catalytic), WBSCR5(NTAL), BAD
50	Translation _Regulation of EIF2 activity	39	0.00813195	0.14816	0.00813195	0.14816	4	AKT(PKB), PP1-cat, PP1-cat alpha, Casein kinase I

## Sheet: Info
Info
General
Date	2019-04-05
Server	portal.genego.com
Version	19.1.69600
Name	Chet
Login	emory-joyner
Workflow Settings
Type	Analyze Single Experiment
Signals	both
Active Data
Name	Type	Size		Threshold	0
Meta_List_Upreg_Uniwue_Relapse_021719_genelist	General	635		P-value	1
