# Supplementary material for: Humoral immunity prevents clinical malaria during Plasmodium relapses without eliminating gametocytes
Source: PLoS Pathog. 2019 Sep 19;15(9):e1007974. doi: 10.1371/journal.ppat.1007974 (PMC6752766; doi:10.1371/journal.ppat.1007974)
Supplement: S3 Table — (XLSX) [file ppat.1007974.s015.xlsx]

## Sheet: Pathway Maps
Enrichment analysis report
Enrichment by Pathway Maps					Genes Downregulated in Relapses
#	Maps	Total	pValue	Min FDR	p-value	FDR	In Data	Network Objects from Active Data
1	Oxidative stress_ROS-induced cellular signaling	108	6.04705e-12	7.60719e-09	6.04705e-12	7.60719e-09	20	VEGF-A, IL-1 beta, GSK3 beta, PKC, IL-8, HIF1A, NALP3, JNK(MAPK8-10), JNK1(MAPK8), p38alpha (MAPK14), p38 MAPK, EGLN3, HIF-prolyl hydroxylase, HSPA1A, p300, Glutaredoxin 1, TXNIP (VDUP1), SREBP1 (nuclear), COX-2 (PTGS2), NRF2
2	The innate immune response to contact allergens	33	2.18431e-11	1.37393e-08	2.18431e-11	1.37393e-08	12	IL-1 beta, TLR4, IL-8, Caspase-1, P2X7, NALP3, HSP70, TLR2, IL-1RI, TXNIP (VDUP1), MyD88, NRF2
3	Regulation and signaling of HGF receptor (Met) and MSP receptor (RON) in lung cancer	73	5.72783e-11	2.40187e-08	5.72783e-11	2.40187e-08	16	VEGF-A, IL-1 beta, GSK3 beta, PKC-zeta, HIF1A, K-RAS, C/EBPbeta, p38alpha (MAPK14), Paxillin, p90Rsk, PI3K cat class IA, GAB1, c-Cbl, HGF, PKC-delta, COX-2 (PTGS2)
4	Inhibition of neutrophil migration by proresolving lipid mediators in COPD	71	4.02129e-10	1.26469e-07	4.02129e-10	1.26469e-07	15	IL-1 beta, TLR4, PKC, IL-8, C5aR, LTBR1, IL8RA, MSN (moesin), p38 MAPK, TLR2, FPRL1, IL-1RI, TNF-R1, PAK1, FPR
5	TNF-alpha and IL-1 beta-mediated regulation of contraction and secretion of inflammatory factors in normal and asthmatic airway smooth muscle	65	1.19108e-09	2.99675e-07	1.19108e-09	2.99675e-07	14	IL-1 beta, IL-8, JNK(MAPK8-10), p47-phox, p38alpha (MAPK14), p38 MAPK, HDAC4, p300, IL-1RI, TNF-R1, PA24A, PLA2, MyD88, COX-2 (PTGS2)
6	Immune response_Role of PKR in stress-induced antiviral cell response	57	2.2215e-09	4.65775e-07	2.2215e-09	4.65775e-07	13	BAFF(TNFSF13B), IRF1, IL-1 beta, TLR4, IL-8, JNK(MAPK8-10), IFN-gamma receptor, p38alpha (MAPK14), TLR2, IL-1RI, TNF-R1, MyD88, Caspase-7
7	Immune response_HMGB1 release from the cell	39	3.40864e-09	6.12581e-07	3.40864e-09	6.12581e-07	11	IL-1 beta, TLR4, JNK(MAPK8-10), IFN-gamma receptor, HSPA1A, PI3K cat class IA, TLR2, p300, IL-1RI, TNF-R1, MyD88
8	Immune response_IL-3 signaling via ERK and PI3K	102	1.02612e-08	1.61358e-06	1.02612e-08	1.61358e-06	16	GSK3 alpha/beta, GSK3 beta, B-Raf, TEC, Paxillin, JAK2, LPCAT2, E4BP4, p90Rsk, PI3K cat class IA, c-Cbl, PAK1, cPLA2, Fc epsilon RI gamma, Slp76, CSF2RB
9	Immune response_Antigen presentation by MHC class II	118	1.32958e-08	1.85846e-06	1.32958e-08	1.85846e-06	17	TLR4, PKC, LLIR, Kinesin heavy chain, JNK(MAPK8-10), p38 MAPK, Gie1, Fc gamma RII beta, PI3K cat class IA, TLR2, MAP1LC3A, Fc alpha receptor, c-Cbl, PKC-delta, MyD88, Fc epsilon RI gamma, Cathepsin S
10	Immune response_Inflammasome in inflammatory response	35	1.5612e-08	1.96399e-06	1.5612e-08	1.96399e-06	10	IL-1 beta, TLR4, RIPK2, Caspase-1, P2X7, NALP3, IL-1RI, TXNIP (VDUP1), TNF-R1, Nod2 (CARD15)
11	Inflammatory mechanisms of pancreatic cancerogenesis	67	1.81249e-08	2.07283e-06	1.81249e-08	2.07283e-06	13	IRF1, VEGF-A, IL-1 beta, TLR4, IL-8, IL8RA, C/EBP, IFN-gamma receptor, JAK2, IL-1RI, TNF-R1, MyD88, COX-2 (PTGS2)
12	Immune response_Bacterial infections in normal airways	49	4.67299e-08	4.67701e-06	4.67299e-08	4.67701e-06	11	IRF1, IL-1 beta, TLR4, IL-8, IFN-gamma receptor, JAK2, IL1RAP, TLR2, IL-1RI, MyD88, TLR5
13	Immune response_Antigen presentation by MHC class I: cross-presentation	99	4.83316e-08	4.67701e-06	4.83316e-08	4.67701e-06	15	TLR4, Rab-32, LLIR, IRAP, SEC22B, Fc gamma RII alpha, p47-phox, HSPA1A, HSP70, TLR2, p67-phox, cPLA2, MyD88, Fc epsilon RI gamma, Cathepsin S
14	Macrophage and dendritic cell phenotype shift in cancer	100	5.55126e-08	4.9882e-06	5.55126e-08	4.9882e-06	15	IL-1 beta, GSK3 beta, TLR4, IDO1, HIF1A, Apo-2L(TNFSF10), IFN-gamma receptor, p38 MAPK, ILT3, TLR2, IL-1RI, TNF-R1, COX-2 (PTGS2), EPAS1, RIPK1
15	Immune response_IL-5 signaling via PI3K, MAPK and NF-kB	76	8.79874e-08	7.37921e-06	8.79874e-08	7.37921e-06	13	GSK3 beta, JNK(MAPK8-10), Fc gamma RII alpha, p47-phox, p38 MAPK, LPCAT2, Syntenin 1, Fc gamma RII beta, PI3K cat class IA, Fc alpha receptor, cPLA2, PKC-delta, CSF2RB
16	The role of KEAP1/NRF2 pathway in skin sensitization	32	9.71341e-08	7.63717e-06	9.71341e-08	7.63717e-06	9	IL-1 beta, TLR4, IL-8, Caspase-1, JNK(MAPK8-10), JNK1(MAPK8), HSP70, MyD88, NRF2
17	Production of reactive oxygen species and arachidonic acid metabolites by neutrophils in asthma	68	1.94586e-07	1.43994e-05	1.94586e-07	1.43994e-05	12	PKC, PKC-zeta, IL-8, LTBR1, IL8RA, p40-phox, p47-phox, p38 MAPK, LPCAT2, PI3K cat class IA, p67-phox, PA24A
18	Role of inflammasome in macrophages, adipocytes and pancreatic beta cells in type 2 diabetes	18	2.1777e-07	1.52197e-05	2.1777e-07	1.52197e-05	7	IL-1 beta, Caspase-1, NALP3, p300, IL-1RI, TXNIP (VDUP1), NRF2
19	Immune response_TLR2 and TLR4 signaling pathways	69	2.3001e-07	1.52291e-05	2.3001e-07	1.52291e-05	12	IL-1 beta, TLR4, IL-8, JNK(MAPK8-10), Pellino 2, p38 MAPK, p90Rsk, PI3K cat class IA, TLR2, TLR6, MyD88, COX-2 (PTGS2)
20	Signal transduction_PTMs in IL-17-induced CIKS-independent signaling pathways	46	2.67383e-07	1.68184e-05	2.67383e-07	1.68184e-05	10	GSK3 beta, JNK(MAPK8-10), C/EBPbeta, p38alpha (MAPK14), p38 MAPK, JAK2, p90Rsk, PI3K cat class IA, IL-17 receptor, C/EBPdelta
21	Chemotaxis_Lysophosphatidic acid signaling via GPCRs	129	3.01333e-07	1.80513e-05	3.01333e-07	1.80513e-05	16	PDZ-RhoGEF, GSK3 beta, PKC, PKC-zeta, PLC-delta 1, IL-8, G-protein alpha-q/11, JNK(MAPK8-10), p38 MAPK, Paxillin, PI3K cat class IA (p110-beta), LIMK, CRK, PAK, PKC-delta, Caspase-7
22	Neutrophil resistance to apoptosis in COPD and proresolving impact of lipid mediators	60	4.23427e-07	2.42123e-05	4.23427e-07	2.42123e-05	11	LTBR1, p40-phox, p47-phox, p38 MAPK, PI3K cat class IA, FPRL1, TNF-R1 soluble, TNF-R1, p67-phox, Apaf-1, RIPK1
23	Development_G-CSF signaling	49	5.02221e-07	2.64433e-05	5.02221e-07	2.64433e-05	10	BFL1, JNK(MAPK8-10), C/EBPbeta, p47-phox, p38 MAPK, JAK2, PI3K cat class IA, c-Cbl, G-CSF receptor, ITGA9
24	Effect of H. pylori infection on inflammation in gastric epithelial cells	61	5.04482e-07	2.64433e-05	5.04482e-07	2.64433e-05	11	TLR4, RIPK2, IL-8, JNK(MAPK8-10), C/EBPbeta, p38alpha (MAPK14), TLR2, PAK1, C/EBPdelta, MyD88, COX-2 (PTGS2)
25	Prostate Cancer: candidate susceptibility genes in inflammatory pathways	29	6.03638e-07	2.90207e-05	6.03638e-07	2.90207e-05	8	VEGF-A, IL-1 beta, TLR4, IL-8, IL8RA, TLR6, IL-1RI, TNF-R1
26	Immune response_C5a signaling	50	6.1315e-07	2.90207e-05	6.1315e-07	2.90207e-05	10	IL-1 beta, PKC, IL-8, C5aR, B-Raf, JNK(MAPK8-10), p47-phox, p38 MAPK, p90Rsk, p67-phox
27	HGF signaling in melanoma	39	6.2286e-07	2.90207e-05	6.2286e-07	2.90207e-05	9	GSK3 beta, HIF1A, B-Raf, JNK(MAPK8-10), C/EBPbeta, p38 MAPK, PI3K cat class IA, GAB1, HGF
28	Stem cells_Inflammatory response in ischemia-reperfusion injury during myocardial infarction	21	7.42776e-07	3.33718e-05	7.42776e-07	3.33718e-05	7	IL-1 beta, TLR4, IL-8, C5aR, IL8RA, HSP70, TLR2
29	Immune response_MIF in innate immunity response	40	7.85093e-07	3.40568e-05	7.85093e-07	3.40568e-05	9	IL-1 beta, TLR4, IL-8, JNK(MAPK8-10), C/EBPbeta, p38 MAPK, p300, MyD88, COX-2 (PTGS2)
30	Development_Role of IL-8 in angiogenesis	65	9.82359e-07	4.11936e-05	9.82359e-07	4.11936e-05	11	VEGF-A, IL-8, IL8RA, Paxillin, JAK2, PI3K cat class IA, SREBP1 precursor, SREBP1 (Golgi membrane), SREBP1 (nuclear), PAK1, LDLR
31	Regulation of VEGF expression in lung cancer	53	1.08445e-06	4.26324e-05	1.08445e-06	4.26324e-05	10	VEGF-A, IL-1 beta, HIF1A, gp130, JAK2, PI3K cat class IA, IL-1RI, IL-17 receptor, COX-2 (PTGS2), EPAS1
32	Immune response_Lysophosphatidic acid signaling via NF-kB	53	1.08445e-06	4.26324e-05	1.08445e-06	4.26324e-05	10	VEGF-A, PKC, IL-8, JNK(MAPK8-10), A20, p38 MAPK, p90Rsk, PKC-delta, COX-2 (PTGS2), Caspase-7
33	Mucin expression in CF airways	69	1.82078e-06	6.82719e-05	1.82078e-06	6.82719e-05	11	IL-1 beta, G-protein alpha-q/11, JNK(MAPK8-10), JNK1(MAPK8), p38alpha (MAPK14), p38 MAPK, p90Rsk, PI3K cat class IA, IL-1RI, PKC-delta, COX-2 (PTGS2)
34	Immune response_IL-5 signaling via JAK/STAT	56	1.84519e-06	6.82719e-05	1.84519e-06	6.82719e-05	10	VEGF-A, IL-1 beta, Bcl-6, IL-8, JAK2, E4BP4, Syntenin 1, Calgizzarin, Slp76, CSF2RB
35	Cytoskeleton remodeling_FAK signaling	57	2.1857e-06	7.85603e-05	2.1857e-06	7.85603e-05	10	VEGF-A, GSK3 beta, G-protein alpha-q/11, JNK1(MAPK8), Paxillin, PI3K cat class IA, CRK, DOCK1, PAK1, RIPK1
36	Immune response_IL-6 signaling pathway via JAK/STAT	72	2.81044e-06	9.79217e-05	2.81044e-06	9.79217e-05	11	IRF1, VEGF-A, gp130, ICOS, TEC, C/EBPbeta, JAK2, p300, C/EBPdelta, PKC-delta, COX-2 (PTGS2)
37	IL-6 signaling pathway in lung cancer	35	2.88005e-06	9.79217e-05	2.88005e-06	9.79217e-05	8	VEGF-A, HIF1A, gp130, p38 MAPK, JAK2, PI3K cat class IA, GAB1, COX-2 (PTGS2)
38	Immune response_IL-17 signaling pathways	60	3.55586e-06	0.000114699	3.55586e-06	0.000114699	10	IL-1 beta, GSK3 beta, IL-8, C/EBPbeta, p38 MAPK, JAK2, PI3K cat class IA, IL-17 receptor, C/EBPdelta, COX-2 (PTGS2)
39	Apoptosis and survival_TNF-alpha-induced ROS-dependent Caspase-3 signaling	60	3.55586e-06	0.000114699	3.55586e-06	0.000114699	10	p40-phox, JNK(MAPK8-10), p47-phox, p38alpha (MAPK14), PI3K cat class IA (p110-beta), Glutaredoxin 1, TNF-R1, p67-phox, Apaf-1, RIPK1
40	G-protein signaling_Ras family GTPases in kinase cascades	26	3.74709e-06	0.000117846	3.74709e-06	0.000117846	7	B-Raf, K-RAS, JNK(MAPK8-10), C/EBPbeta, p38alpha (MAPK14), p38 MAPK, PAK1
41	Bacterial infections in CF airways	48	3.99349e-06	0.000119615	3.99349e-06	0.000119615	9	IRF1, TLR4, IL-8, IFN-gamma receptor, JAK2, TLR2, MyD88, TLR5, Cathepsin S
42	Oxidative stress_Role of IL-8 signaling pathway in respiratory burst	48	3.99349e-06	0.000119615	3.99349e-06	0.000119615	9	PKC-zeta, IL-8, IL8RA, p40-phox, p47-phox, p38 MAPK, p67-phox, PAK1, PKC-delta
43	Neutrophil chemotaxis in asthma	38	5.58251e-06	0.000155704	5.58251e-06	0.000155704	8	IL-8, C5aR, LTBR1, IL8RA, CCR1, HSP70, TLR2, FPRL1
44	HCV-mediated liver damage and predisposition to HCC via cell stress	63	5.61696e-06	0.000155704	5.61696e-06	0.000155704	10	gp130, C/EBP zeta, p38alpha (MAPK14), JAK2, ATF-6 alpha (90kDa), ATF-6 alpha (50kDa), IL-1RI, TNF-R1, MyD88, Apaf-1
45	Vascular endothelial cell damage in SLE	63	5.61696e-06	0.000155704	5.61696e-06	0.000155704	10	VEGF-A, IL-1 beta, IL-8, Caspase-1, C5aR, JNK(MAPK8-10), p38 MAPK, IL-1RI, HGF, Caspase-7
46	Immune response_Inhibitory action of lipoxins on superoxide production induced by IL-8 and Leukotriene B4 in neutrophils	50	5.69348e-06	0.000155704	5.69348e-06	0.000155704	9	PKC-zeta, IL-8, LTBR1, IL8RA, p40-phox, p47-phox, FPRL1, p67-phox, PAK1
47	Signal transduction_NF-kB activation pathways	51	6.75389e-06	0.00017789	6.75389e-06	0.00017789	9	BAFF(TNFSF13B), IL-1 beta, TLR4, Pellino 2, TLR2, IL-1RI, TNF-R1, MyD88, RIPK1
48	Androgen receptor activation and downstream signaling in Prostate cancer	110	6.78752e-06	0.00017789	6.78752e-06	0.00017789	13	VEGF-A, IL-8, gp130, B-Raf, K-RAS, PI3K cat class IA (p110-beta), TLR2, GAB1, PPAP, c-Cbl, Versican, PKC-delta, Elk-4
49	Immune response_HMGB1/RAGE signaling pathway	53	9.38919e-06	0.0002316	9.38919e-06	0.0002316	9	IL-1 beta, TLR4, IL-8, K-RAS, JNK(MAPK8-10), p38 MAPK, Paxillin, PI3K cat class IA, TLR2
50	Proinflammatory cytokine production by Th17 cells in asthma	53	9.38919e-06	0.0002316	9.38919e-06	0.0002316	9	IL-1 beta, CD28, IL-8, C5aR, JNK(MAPK8-10), JAK2, CCR4, IL-1RI, COX-2 (PTGS2)

## Sheet: Info
Info
General
Date	2019-04-05
Server	portal.genego.com
Version	19.1.69600
Name	Chet
Login	emory-joyner
Workflow Settings
Type	Analyze Single Experiment
Signals	both
Active Data
Name	Type	Size		Threshold	0
Meta_List_Downreg_Unique_Relapse_021719_genelist	General	606		P-value	1
