# Supplementary material for: Humoral immunity prevents clinical malaria during Plasmodium relapses without eliminating gametocytes
Source: PLoS Pathog. 2019 Sep 19;15(9):e1007974. doi: 10.1371/journal.ppat.1007974 (PMC6752766; doi:10.1371/journal.ppat.1007974)
Supplement: S4 Table — (XLSX) [file ppat.1007974.s016.xlsx]

## Sheet: Sheet1
Infection Point	Collection Criteria
Pre-Homologous	This sample was collected prior to the homologous challenge with P. cynomolgi M/B strain sporozoites after the animals had been rested for approximately 60-days and undergone two rounds of radical cure treatments.
Pre-Peak	This sample was aimed to be collected prior to the the plateau of parasite growth in the blood, but it was not collected during this infection due to the rapid halt in parasite growth after the infection reached patency.
Primary	These samples were collected close to and or during the patent blood-stage infection during the homologous challenge.
Post Primary	These were collected 3-6 days after the infections were no longer patent during the homologous challenge.
