# Supplementary material for: Humoral immunity prevents clinical malaria during Plasmodium relapses without eliminating gametocytes
Source: PLoS Pathog. 2019 Sep 19;15(9):e1007974. doi: 10.1371/journal.ppat.1007974 (PMC6752766; doi:10.1371/journal.ppat.1007974)
Supplement: S5 Table — (XLSX) [file ppat.1007974.s017.xlsx]

## Sheet: Pathway Maps
Enrichment analysis report
Enrichment by Pathway Maps					GeneList_Metacore_homologous_Up_genelist
#	Maps	Total	pValue	Min FDR	p-value	FDR	In Data	Network Objects from Active Data
1	Immune response_B cell antigen receptor (BCR) pathway	110	1.06751e-06	0.000763269	1.06751e-06	0.000763269	9	AKT(PKB), VAV-2, PIP5KIII, Btk, PLC-gamma, PLC-gamma 2, LRRK1, CD19, HPK1(MAP4K1)
2	B cell signaling in hematological malignancies	80	1.13595e-05	0.00406102	1.13595e-05	0.00406102	7	AKT(PKB), CD20, CD70(TNFSF7), Btk, PLC-gamma 2, TACI(TNFRSF13B), CD19
3	Development_Role of HDAC and calcium/calmodulin-dependent kinase (CaMK) in control of skeletal myogenesis	53	0.000150639	0.0359022	0.000150639	0.0359022	5	AKT(PKB), MYF6, HDAC9, MEF2C, MEF2
4	Role of B cells in SLE	58	0.000231511	0.0413825	0.000231511	0.0413825	5	AKT(PKB), CD80, Btk, TACI(TNFRSF13B), CD19
5	SLE genetic marker-specific pathways in B cells	99	0.000378537	0.0541308	0.000378537	0.0541308	6	TLR9, PXK, Btk, PLC-gamma, TACI(TNFRSF13B), BANK
6	Immune response_PIP3 signaling in B lymphocytes	42	0.000689026	0.0821089	0.000689026	0.0821089	4	AKT(PKB), Btk, PLC-gamma, CD19
7	Canonical Notch signaling pathway in colorectal cancer	47	0.00105817	0.108085	0.00105817	0.108085	4	AKT(PKB), TLE1, HES6, WNT
8	Immune response_NF-AT in immune response	51	0.00143944	0.12865	0.00143944	0.12865	4	AKT(PKB), CD80, Btk, PLC-gamma 2
9	Translation_Translation regulation by Alpha-1 adrenergic receptors	53	0.00166201	0.132037	0.00166201	0.132037	4	VAV-2, eEF2K, PLD2, eIF4G1/3
10	Development_WNT/Beta-catenin signaling in the nucleus	59	0.00247153	0.176715	0.00247153	0.176715	4	TLE, PLD2, WNT, MEF2

## Sheet: Info
Info
General
Date	2019-05-15
Server	portal.genego.com
Version	19.1.69600
Name	Chet
Login	emory-joyner
Workflow Settings
Type	Analyze Single Experiment
Signals	both
Active Data
Name	Type	Size		Threshold	0
GeneList_Metacore_homologous_Up_genelist	General	280		P-value	1
