# Supplementary material for: Humoral immunity prevents clinical malaria during Plasmodium relapses without eliminating gametocytes
Source: PLoS Pathog. 2019 Sep 19;15(9):e1007974. doi: 10.1371/journal.ppat.1007974 (PMC6752766; doi:10.1371/journal.ppat.1007974)
Supplement: S6 Table — (XLSX) [file ppat.1007974.s018.xlsx]

## Sheet: Gene ID and Name List
Gene ID	Gene Name
148398	SAMD11
26155	NOC2L
339451	KLHL17
84069	PLEKHN1
57801	HES4
9636	ISG15
375790	AGRN
401934	RNF223
54991	C1orf159
254173	TTLL10
8784	TNFRSF18
7293	TNFRSF4
51150	SDF4
126792	B3GALT6
388581	FAM132A
118424	UBE2J2
6339	SCNN1D
116983	ACAP3
126789	PUSL1
54973	CPSF3L
80772	GLTPD1
83756	TAS1R3
1855	DVL1
54587	MXRA8
54998	AURKAIP1
81669	CCNL2
55052	MRPL20
643965	TMEM88B
64856	VWA1
55210	ATAD3A
339453	TMEM240
29101	SSU72
643988	C1orf233
142678	MIB2
8510	MMP23B
728642	CDK11A
9906	SLC35E2
65220	NADK
2782	GNB1
163688	CALML6
339456	TMEM52
85452	KIAA1751
2563	GABRD
5590	PRKCZ
199990	C1orf86
6497	SKI
79906	MORN1
11079	RER1
5192	PEX10
9651	PLCH2
55229	PANK4
388585	HES5
8764	TNFRSF14
127281	FAM213B
79258	MMEL1
100287898	TTC34
140625	ACTRT2
63976	PRDM16
27237	ARHGEF16
1953	MEGF6
127262	TPRG1L
49856	WRAP73
7161	TP73
148870	CCDC27
388588	SMIM1
57470	LRRC47
9731	CEP104
1677	DFFB
339448	C1orf174
55966	AJAP1
261734	NPHP4
8514	KCNAB2
26038	CHD5
6146	RPL22
388591	RNF207
23463	ICMT
390992	HES3
387509	GPR153
11332	ACOT7
54626	HES2
83715	ESPN
8718	TNFRSF25
57449	PLEKHG5
79707	NOL9
80835	TAS1R1
3104	ZBTB48
9903	KLHL21
148479	PHF13
90326	THAP3
55735	DNAJC11
23261	CAMTA1
9341	VAMP3
8863	PER3
10911	UTS2
3604	TNFRSF9
11315	PARK7
54206	ERRFI1
50651	SLC45A1
473	RERE
2023	ENO1
765	CA6
155184	SLC2A7
6518	SLC2A5
80045	GPR157
9563	H6PD
80176	SPSB1
84275	SLC25A33
199953	TMEM201
5293	PIK3CD
22883	CLSTN1
56998	CTNNBIP1
84328	LZIC
64802	NMNAT1
116362	RBP7
10277	UBE4B
23095	KIF1B
5226	PGD
100526739	APITD1-CORT
378708	APITD1
1325	CORT
1676	DFFA
5195	PEX14
54897	CASZ1
148345	C1orf127
23435	TARDBP
10747	MASP2
6723	SRM
5394	EXOSC10
2475	MTOR
10218	ANGPTL7
29914	UBIAD1
57540	PTCHD2
26232	FBXO2
93611	FBXO44
26270	FBXO6
10459	MAD2L2
374946	DRAXIN
57085	AGTRAP
4524	MTHFR
1185	CLCN6
4878	NPPA
4879	NPPB
90231	KIAA2013
5351	PLOD1
9927	MFN2
60672	MIIP
943	TNFRSF8
7133	TNFRSF1B
55187	VPS13D
9249	DHRS3
343066	AADACL4
126767	AADACL3
93190	C1orf158
390999	PRAMEF12
440560	PRAMEF11
343071	PRAMEF10
65122	PRAMEF2
645414	PRAMEF19
645425	PRAMEF20
126755	LRRC38
10630	PDPN
7799	PRDM2
23254	KAZN
55092	TMEM51
114827	FHAD1
79180	EFHD2
11330	CTRC
63036	CELA2A
51032	CELA2B
842	CASP9
23341	DNAJC16
79814	AGMAT
84301	DDI2
6248	RSC1A1
23207	PLEKHM2
284723	SLC25A34
388595	TMEM82
54751	FBLIM1
23013	SPEN
7709	ZBTB17
149563	C1orf64
27129	HSPB7
1188	CLCNKB
348487	FAM131C
1969	EPHA2
128272	ARHGEF19
79363	RSG1
54455	FBXO42
26099	SZRD1
374955	SPATA21
55707	NECAP2
9696	CROCC
4237	MFAP2
23400	ATP13A2
6390	SDHB
11240	PADI2
29943	PADI1
51702	PADI3
23569	PADI4
353238	PADI6
55920	RCC2
55160	ARHGEF10L
81569	ACTL8
84966	IGSF21
127707	KLHDC7A
5081	PAX7
80834	TAS1R2
8659	ALDH4A1
126917	IFFO2
23352	UBR4
23065	EMC1
51154	MRTO4
22977	AKR7A3
8574	AKR7A2
54896	PQLC2
832	CAPZB
100532736	MINOS1-NBL1
440574	MINOS1
4681	NBL1
3362	HTR6
255104	TMCO4
54546	RNF186
23252	OTUD3
30814	PLA2G2E
5320	PLA2G2A
5322	PLA2G5
26279	PLA2G2D
64600	PLA2G2F
391013	PLA2G2C
127733	UBXN10
127731	VWA5B1
55450	CAMK2N1
79594	MUL1
163933	FAM43B
978	CDA
65018	PINK1
1650	DDOST
57576	KIF17
400745	SH2D5
50809	HP1BP3
8672	EIF4G3
1889	ECE1
249	ALPL
5909	RAP1GAP
84196	USP48
401944	LDLRAD2
3339	HSPG2
23436	CELA3B
998	CDC42
54361	WNT4
9923	ZBTB40
2046	EPHA8
712	C1QA
714	C1QC
713	C1QB
2048	EPHB2
729059	C1orf234
23028	KDM1A
7798	LUZP1
3352	HTR1D
10236	HNRNPR
80818	ZNF436
6920	TCEA3
55616	ASAP3
1870	E2F2
3399	ID3
6135	RPL11
6924	TCEB3
57095	PITHD1
11313	LYPLA2
2582	GALE
3155	HMGCL
2517	FUCA1
1269	CNR2
55629	PNRC2
10772	SRSF10
127294	MYOM3
58985	IL22RA1
163702	IFNLR1
57822	GRHL3
90529	STPG1
57185	NIPAL3
11123	RCAN3
400746	NCMAP
10250	SRRM1
25932	CLIC4
864	RUNX3
25949	SYF2
57035	C1orf63
23585	TMEM50A
6007	RHD
6006	RHCE
55219	TMEM57
26119	LDLRAP1
57134	MAN1C1
57190	SEPN1
56181	MTFR1L
79000	AUNIP
164091	PAQR7
3925	STMN1
5051	PAFAH2
2134	EXTL1
7780	SLC30A2
84676	TRIM63
149420	PDIK1L
79927	FAM110D
51042	ZNF593
10256	CNKSR1
378807	CATSPER4
64793	CEP85
83442	SH3BGRL3
91544	UBXN11
1043	CD52
55057	AIM1L
257101	ZNF683
79727	LIN28A
79947	DHDDS
3151	HMGN2
6195	RPS6KA1
8289	ARID1A
55650	PIGV
84243	ZDHHC18
2810	SFN
54707	GPN2
63906	GPATCH3
8431	NR0B2
10726	NUDC
126695	C1orf172
388610	TRNP1
115572	FAM46B
6548	SLC9A1
23038	WDTC1
84065	TMEM222
84958	SYTL1
9064	MAP3K6
8547	FCN3
388611	CD164L2
2827	GPR3
10163	WASF2
27245	AHDC1
2268	FGR
2537	IFI6
199870	FAM76A
23673	STX12
5511	PPP1R8
9473	THEMIS2
6118	RPA2
27293	SMPDL3B
55113	XKR8
2140	EYA3
5724	PTAFR
22826	DNAJC8
93974	ATPIF1
83667	SESN2
54797	MED18
65979	PHACTR4
1104	RCC1
54952	TRNAU1AP
115273	RAB42
6883	TAF12
10691	GMEB1
51441	YTHDF2
4985	OPRD1
2035	EPB41
399474	TMEM200B
6429	SRSF4
51102	MECR
10076	PTPRU
4146	MATN1
7805	LAPTM5
9672	SDC3
9698	PUM1
79570	NKAIN1
9410	SNRNP40
51538	ZCCHC17
2170	FABP3
347735	SERINC2
64129	TINAGL1
3061	HCRTR1
553115	PEF1
1307	COL16A1
576	BAI2
90853	SPOCD1
8073	PTP4A2
10657	KHDRBS1
55116	TMEM39B
23633	KPNA6
200081	TXLNA
79140	CCDC28B
55721	IQCC
149069	DCDC2B
56063	TMEM234
8668	EIF3I
84734	FAM167B
3932	LCK
3065	HDAC1
65108	MARCKSL1
100128071	FAM229A
81629	TSSK3
55108	BSDC1
728116	ZBTB8B
653121	ZBTB8A
339487	ZBTB8OS
5928	RBBP4
81493	SYNC
57648	KIAA1522
8565	YARS
64766	S100PBP
252995	FNDC5
3208	HPCA
113452	TMEM54
127544	RNF19B
204	AK2
113451	ADC
55223	TRIM62
149076	ZNF362
1912	PHC2
7579	ZSCAN20
114784	CSMD2
127540	HMGB4
84970	C1orf94
2709	GJB5
127534	GJB4
2707	GJB3
2701	GJA4
113444	SMIM12
58512	DLGAP3
100506144	ZMYM6NB
9204	ZMYM6
79830	ZMYM1
6421	SFPQ
9202	ZMYM4
79932	KIAA0319L
23154	NCDN
339488	TFAP2E
5690	PSMB2
127703	C1orf216
63967	CLSPN
192670	AGO4
26523	EIF2C1
192669	AGO3
27285	TEKT2
54936	ADPRHL2
1296	COL8A2
27095	TRAPPC3
55700	MAP7D1
9967	THRAP3
79729	SH3D21
55194	EVA1B
83931	STK40
84967	LSM10
127700	OSCP1
64960	MRPS15
1441	CSF3R
2899	GRIK3
80149	ZC3H12A
64769	MEAF6
79753	SNIP1
7802	DNALI1
29889	GNL2
284654	RSPO1
54955	C1orf109
55143	CDCA8
284656	EPHA10
149175	MANEAL
79693	YRDC
127687	C1orf122
4520	MTF1
3633	INPP5B
10946	SF3A3
2275	FHL3
51118	UTP11L
5453	POU3F1
64121	RRAGC
26292	MYCBP
81025	GJA9
54933	RHBDL2
79647	AKIRIN1
4725	NDUFS5
23499	MACF1
643314	KIAA0754
353500	BMP8A
8761	PABPC4
26508	HEYL
84618	NT5C1A
51440	HPCAL4
10450	PPIE
656	BMP8B
64064	OXCT2
54802	TRIT1
4610	MYCL1
84879	MFSD2A
10487	CAP1
5538	PPT1
6018	RLF
127391	TMCO2
10269	ZMPSTE24
1298	COL9A2
64744	SMAP2
65243	ZFP69B
339559	ZFP69
64789	EXO5
127396	ZNF684
9783	RIMS3
4802	NFYC
9132	KCNQ4
163732	CITED4
1503	CTPS1
200172	SLFNL1
22955	SCMH1
1907	EDN2
59269	HIVEP3
2981	GUCA2B
2980	GUCA2A
22887	FOXJ3
284716	RIMKLA
84217	ZMYND12
79717	PPCS
728621	CCDC30
10465	PPIH
4904	YBX1
149461	CLDN19
64175	LEPRE1
79078	C1orf50
374969	CCDC23
114625	ERMAP
51058	ZNF691
6513	SLC2A1
440585	FAM183A
10969	EBNA1BP2
149465	WDR65
128218	TMEM125
149466	C1orf210
7075	TIE1
4352	MPL
991	CDC20
64834	ELOVL1
112950	MED8
23334	SZT2
81888	HYI
5792	PTPRF
9682	KDM4A
6487	ST3GAL3
9048	ARTN
9670	IPO13
1802	DPH2
533	ATP6V0B
8704	B4GALT2
149473	CCDC24
6536	SLC6A9
128209	KLF17
55929	DMAP1
79033	ERI3
55182	RNF220
79639	TMEM53
339541	C1orf228
11004	KIF2C
6202	RPS8
266675	BEST4
1263	PLK3
343521	TCTEX1D4
149478	BTBD19
8643	PTCH2
8891	EIF2B3
653598	PPIAL4C
730262	PPIAL4E
644591	PPIAL4G
164022	PPIAL4A
79654	HECTD3
7389	UROD
57643	ZSWIM5
84842	HPDL
4595	MUTYH
114034	TOE1
10420	TESK2
5052	PRDX1
10327	AKR1A1
4678	NASP
149483	CCDC17
60313	GPBP1L1
51249	TMEM69
3652	IPP
23139	MAST2
8503	PIK3R3
10103	TSPAN1
55624	POMGNT1
541468	LURAP1
8438	RAD54L
10489	LRRC41
7388	UQCRH
387338	NSUN4
2166	FAAH
127343	DMBX1
148930	KNCN
8569	MKNK1
148932	MOB3C
64756	ATPAF1
374973	TEX38
9813	EFCAB14
1580	CYP4B1
260293	CYP4X1
284541	CYP4A22
10158	PDZK1IP1
6886	TAL1
6491	STIL
51727	CMPK1
2301	FOXE3
2306	FOXD2
388630	TRABD2B
200010	SLC5A9
54558	SPATA6
84871	AGBL4
79656	BEND5
1996	ELAVL4
63950	DMRTA2
11124	FAF1
1031	CDKN2C
284546	C1orf185
26994	RNF11
22996	TTC39A
2060	EPS15
114883	OSBPL9
4898	NRD1
5865	RAB3B
51060	TXNDC12
112970	KTI12
91408	BTF3L4
9372	ZFYVE9
200014	CC2D1B
4998	ORC1
84950	PRPF38A
23318	ZCCHC11
2882	GPX7
348378	FAM159A
65260	SELRC1
79699	ZYG11B
440590	ZYG11A
55268	ECHDC2
6342	SCP2
127435	PODN
6512	SLC1A7
1376	CPT2
54987	C1orf123
4116	MAGOH
7804	LRP8
63948	DMRTB1
148979	GLIS1
55706	TMEM48
54432	YIPF1
1733	DIO1
51668	HSPB11
115353	LRRC42
388633	LDLRAD1
9528	TMEM59
127428	TCEANC2
200008	CDCP2
606495	CYB5RL
51253	MRPL37
23648	SSBP3
26027	ACOT11
338094	FAM151A
374977	MROH7
7268	TTC4
25973	PARS2
55001	TTC22
163747	C1orf177
1718	DHCR24
199964	TMEM61
7809	BSND
255738	PCSK9
23358	USP24
8613	PPAP2B
5563	PRKAA2
199920	C1orf168
731	C8A
732	C8B
1600	DAB1
115209	OMA1
4070	TACSTD2
114803	MYSM1
3725	JUN
55277	FGGY
51361	HOOK1
1573	CYP2J2
127795	C1orf87
4774	NFIA
83941	TM2D1
10207	INADL
54596	L1TD1
163782	KANK4
7398	USP1
85440	DOCK7
27329	ANGPTL3
84938	ATG4C
27022	FOXD3
29929	ALG6
23421	ITGB3BP
84455	EFCAB7
5236	PGM1
4919	ROR1
148581	UBE2U
57685	CACHD1
55225	RAVER2
3716	JAK1
205	AK4
9829	DNAJC6
54741	LEPROT
3953	LEPR
5142	PDE4B
84251	SGIP1
200132	TCTEX1D1
10022	INSL5
79819	WDR78
57708	MIER1
23169	SLC35D1
400757	C1orf141
149233	IL23R
3595	IL12RB2
26135	SERBP1
1647	GADD45A
55970	GNG12
9077	DIRAS3
79971	WLS
6121	RPE65
55635	DEPDC1
57554	LRRC7
55631	LRRC40
9295	SRSF11
81573	ANKRD13C
1491	CTH
5733	PTGER3
9406	ZRANB2
257194	NEGR1
127255	LRRIQ3
100526835	FPGT-TNNI3K
8790	FPGT
51086	TNNI3K
127254	C1orf173
1429	CRYZ
127253	TYW3
431707	LHX8
204962	SLC44A5
34	ACADM
5876	RABGGTB
4438	MSH4
127247	ASB17
256435	ST6GALNAC3
81849	ST6GALNAC5
10026	PIGK
26289	AK5
4673	NAP1L1
26009	ZZZ3
23032	USP33
374986	FAM73A
91624	NEXN
8880	FUBP1
11080	DNAJB4
54810	GIPC2
5737	PTGFR
10964	IFI44L
10561	IFI44
64123	ELTD1
23266	LPHN2
79739	TTLL7
5567	PRKACB
148418	SAMD13
58511	DNASE2B
80135	RPF1
2787	GNG5
1486	CTBS
117178	SSX2IP
23566	LPAR3
255231	MCOLN2
55283	MCOLN3
126820	WDR63
84144	SYDE2
148423	C1orf52
8915	BCL10
23576	DDAH1
3491	CYR61
54680	ZNHIT6
255631	COL24A1
57489	ODF2L
9635	CLCA2
1179	CLCA1
22802	CLCA4
51100	SH3GLB1
9403	SEP15
9653	HS2ST1
8543	LMO4
5586	PKN2
2959	GTF2B
56267	CCBL2
494115	RBMXL1
2635	GBP3
2633	GBP1
2634	GBP2
388646	GBP7
163351	GBP6
23507	LRRC8B
84230	LRRC8C
55144	LRRC8D
284695	ZNF326
343472	BARHL2
84146	ZNF644
164045	HFM1
8317	CDC7
7049	TGFBR3
676	BRDT
253152	EPHX4
284697	BTBD8
23285	KIAA1107
388649	C1orf146
11146	GLMN
79871	RPAP2
2672	GFI1
7813	EVI5
6125	RPL5
388650	FAM69A
22823	MTF2
50999	TMED5
343099	CCDC18
1810	DR1
54874	FNBP1L
8412	BCAR3
30836	DNTTIP2
2730	GCLM
24	ABCA4
9411	ARHGAP29
5825	ABCD3
2152	F3
126969	SLC44A3
1266	CNN3
199857	ALG14
148534	TMEM56
100527978	TMEM56-RWDD3
25950	RWDD3
58155	PTBP2
1806	DPYD
51375	SNX7
163404	LPPR5
9890	LPPR4
54873	PALMD
391059	FRRS1
178	AGL
23443	SLC35A3
64645	HIAT1
163786	SASS6
54482	TRMT13
127495	LRRC39
1629	DBT
8634	RTCA
8556	CDC14A
54112	GPR88
7412	VCAM1
2135	EXTL2
148867	SLC30A7
51611	DPH5
1901	S1PR1
118427	OLFM3
1301	COL11A1
55599	RNPC3
280	AMY2B
279	AMY2A
55170	PRMT6
22854	NTNG1
10451	VAV3
29957	SLC25A24
653149	NBPF6copy3
284611	FAM102B
113802	HENMT1
55119	PRPF38B
163479	FNDC7
6814	STXBP3
254268	AKNAD1
29899	GPSM2
23155	CLCC1
22911	WDR47
6884	TAF13copy2
56900	TMEM167B
127003	C1orf194
57535	KIAA1324
6301	SARS
1952	CELSR2
84722	PSRC1
343263	MYBPHL
6272	SORT1
5686	PSMA5
284612	SYPL2
127002	ATXN7L2
284613	CYB561D1
57463	AMIGO1
83873	GPR61
2773	GNAI3
2780	GNAT2
271	AMPD2
2948	GSTM4
2946	GSTM2
2949	GSTM5
2947	GSTM3
79574	EPS8L3
1435	CSF1
10768	AHCYL1
85369	STRIP1
257	ALX3
164153	UBL4B
388662	SLC6A17
3749	KCNC4
64783	RBM15
9122	SLC16A4
10542	LAMTOR5
84432	PROK1
3744	KCNA10
3737	KCNA2
3738	KCNA3
963	CD53
55791	LRIF1
128338	DRAM2
10390	CEPT1
79961	DENND2D
1117	CHI3L2
27159	CHIA
128344	PIFO
5016	OVGP1
79084	WDR77
515	ATP5F1
128346	C1orf162
57413	TMIGD3
10581	IFITM2
140	ADORA3
5906	RAP1A
55924	FAM212B
11218	DDX20
3752	KCND3
55917	CTTNBP2NL
7482	WNT2B
54879	ST7L
829	CAPZA1
4343	MOV10
389	RHOC
333926	PPM1J
284467	FAM19A3
6566	SLC16A1
9860	LRIG2
260425	MAGI3
10745	PHTF1
54665	RSBN1
26191	PTPN22
440603	BCL2L15
10717	AP4B1
64858	DCLRE1B
204851	HIPK1
56944	OLFML3
148281	SYT6
51592	TRIM33
10286	BCAS2
163259	DENND2C
270	AMPD1
4893	NRAS
7812	CSDE1
80143	SIKE1
6847	SYCP1
7252	TSHB
10100	TSPAN2
4803	NGF
81839	VANGL1
845	CASQ2
4808	NHLH2
55356	SLC22A15
126868	MAB21L3
476	ATP1A1
965	CD58
3321	IGSF3
914	CD2
5738	PTGFRN
9398	CD101
8458	TTF2
80263	TRIM45
79679	VTCN1
10905	MAN1A2
54855	FAM46C
54834	GDAP2
10885	WDR3
200162	SPAG17
6913	TBX15
10352	WARS2
51179	HAO2
3284	HSD3B2
3283	HSD3B1
90874	ZNF697
26227	PHGDH
3158	HMGCS2
83998	REG4
343505	NBPF7
11085	ADAM30
4853	NOTCH2
9554	SEC22B
9659	PDE4DIP
10628	TXNIP
148738	HFE2
100132406	NBPF10
5565	PRKAB2
2330	FMO5
9557	CHD1L
607	BCL9
51205	ACP6
2702	GJA5
2703	GJA8
84265	POLR3GL
284615	ANKRD34A
128077	LIX1L
9939	RBM8A
8799	PEX11B
8515	ITGA10
148741	ANKRD35
10401	PIAS3
200035	NUDT17
10623	POLR3C
27246	RNF115
11126	CD160
5174	PDZK1
653519	GPR89A
200030	NBPF11
440689	HIST2H2BF
2210	FCGR1B
2209	FCGR1A
8370	HIST2H4A
554313	HIST2H4B
333932	HIST2H3A
723790	HIST2H2AA4
8349	HIST2H2BE
8338	HIST2H2AC
317772	HIST2H2AB
51027	BOLA1
9900	SV2A
10262	SF3B4
10903	MTMR11
56957	OTUD7B
11311	VPS45
51177	PLEKHO1
81611	ANP32E
23632	CA14
51107	APH1A
79630	C1orf54
148523	C1orf51
54460	MRPS21
9129	PRPF3
23248	RPRD2
80222	TARS2
1893	ECM1
54507	ADAMTSL4
4170	MCL1
2029	ENSA
55204	GOLPH3L
84072	HORMAD1
1520	CTSS
1513	CTSK
405	ARNT
9869	SETDB1
29956	CERS2
8416	ANXA9
55793	FAM63A
58497	PRUNE
149428	BNIPL
54964	C1orf56
56882	CDC42SE1
10962	MLLT11
126626	GABPB2
10500	SEMA6C
100534012	TNFAIP8L2-SCNM1
79626	TNFAIP8L2
388695	LYSMD1
79005	SCNM1
29765	TMOD4
6944	VPS72
8394	PIP5K1A
5710	PSMD4
57592	ZNF687
5298	PI4KB
5993	RFX5
8991	SELENBP1
5692	PSMB4
23126	POGZ
57530	CGN
7286	TUFT1
81609	SNX27
11189	CELF3
284485	RIIAD1
65005	MRPL9
51686	OAZ3
11022	TDRKH
339398	LINGO4
6097	RORC
100191040	C2CD4D
284486	THEM5
117145	THEM4
6281	S100A10
6282	S100A11
126637	TCHHL1
7062	TCHH
126638	RPTN
388697	HRNR
2312	FLG
388698	FLG2
49860	CRNN
254910	LCE5A
54544	CRCT1
353145	LCE3E
84648	LCE3D
353144	LCE3C
353143	LCE3B
353142	LCE3A
353141	LCE2D
353140	LCE2C
26239	LCE2B
353139	LCE2A
199834	LCE4A
100129271	C1orf68
448834	KPRP
353137	LCE1F
353135	LCE1E
353134	LCE1D
353133	LCE1C
353132	LCE1B
353131	LCE1A
448835	LCE6A
4184	SMCP
3713	IVL
163778	SPRR4
6698	SPRR1A
6707	SPRR3
6699	SPRR1B
6703	SPRR2D
6700	SPRR2A
6701	SPRR2B
6704	SPRR2E
6705	SPRR2F
6706	SPRR2G
149018	LELP1
574414	PRR9
4014	LOR
114771	PGLYRP3
57115	PGLYRP4
6280	S100A9
6283	S100A12
6279	S100A8
338324	S100A7A
645922	S100A7L2
6278	S100A7
6277	S100A6
6276	S100A5
6275	S100A4
6274	S100A3
6273	S100A2
140576	S100A16
57402	S100A14
6284	S100A13
6271	S100A1
26097	CHTOP
23557	SNAPIN
3608	ILF2
4881	NPR1
65123	INTS3
11000	SLC27A3
57459	GATAD2B
9909	DENND4B
200186	CRTC2
27173	SLC39A1
148327	CREB3L4
10899	JTB
5872	RAB13
6232	RPS27
91181	NUP210L
7170	TPM3
388701	C1orf189
25912	C1orf43
9898	UBAP2L
10456	HAX1
89872	AQP10
57198	ATP8B2
3570	IL6R
126669	SHE
126668	TDRD10
55585	UBE2Q1
1141	CHRNB2
103	ADAR
3782	KCNN3
10654	PMVK
57326	PBXIP1
90780	PYGO2
6464	SHC1
1163	CKS1B
80308	FLAD1
55891	LENEP
51043	ZBTB7B
127579	DCST2
149095	DCST1
8751	ADAM15
1945	EFNA4
1944	EFNA3
1942	EFNA1
55974	SLC50A1
54344	DPM3
200185	KRTCAP2
80128	TRIM46
4582	MUC1
7059	THBS3
4580	MTX1
2629	GBA
10067	SCAMP3
10712	FAM189B
1196	CLK2
57657	HCN3
5313	PKLR
2224	FDPS
284618	RUSC1-AS1
23623	RUSC1
55870	ASH1L
7818	DAP3
55154	MSTO1
54856	GON4L
23208	SYT11
6016	RIT1
22889	KIAA0907
339403	RXFP4
9181	ARHGEF2
6746	SSR2
56893	UBQLN4
28956	LAMTOR2
57111	RAB25
92312	MEX3A
4000	LMNA
64218	SEMA4A
9673	SLC25A44
100527963	PMF1-BGLAP
11243	PMF1
632	BGLAP
79957	PAQR6
23381	SMG5
84283	TMEM79
112770	C1orf85
391104	VHLL
7203	CCT3
128229	TSACC
57127	RHBG
10485	C1orf61
4209	MEF2D
128239	IQGAP3
164118	TTC24
128240	APOA1BP
54865	GPATCH4
60484	HAPLN2
63827	BCAN
10763	NES
1382	CRABP2
81875	ISG20L2
51093	RRNAD1
79590	MRPL24
3068	HDGF
5546	PRCC
9047	SH2D2A
3645	INSRR
4914	NTRK1
375033	PEAR1
149499	LRRC71
9826	ARHGEF11
440695	ETV3L
2117	ETV3
83416	FCRL5
83417	FCRL4
115352	FCRL3
79368	FCRL2
115350	FCRL1
922	CD5L
55243	KIRREL
912	CD1D
910	CD1B
911	CD1C
913	CD1E
128360	OR10T2
391107	OR10K2
391109	OR10K1
343406	OR10R2
391112	OR6Y1
128366	OR6P1
128368	OR10Z1
6708	SPTA1
81448	OR6K2
391114	OR6K3
128371	OR6K6
128372	OR6N1
81442	OR6N2
4332	MNDA
149628	PYHIN1
3428	IFI16
9447	AIM2
57863	CADM3
2532	DARC
2205	FCER1A
441911	OR10J3
26476	OR10J1
127385	OR10J5
325	APCS
1401	CRP
54935	DUSP23
343413	FCRL6
56833	SLAMF8
284677	C1orf204
391123	VSIG8
25790	CCDC19
8407	TAGLN2
57549	IGSF9
89886	SLAMF9
93183	PIGM
3766	KCNJ10
3765	KCNJ9
93185	IGSF8
477	ATP1A2
480	ATP1A4
844	CASQ1
8682	PEA15
50717	DCAF8
5824	PEX19
1314	COPA
23385	NCSTN
4807	NHLH1
57216	VANGL2
114836	SLAMF6
8832	CD84
6504	SLAMF1
962	CD48
57823	SLAMF7
4063	LY9
51744	CD244
55600	ITLN1
142683	ITLN2
50848	F11R
100131187	TSTD1
7391	USF1
257106	ARHGAP30
81607	PVRL4
126823	KLHDC9
5202	PFDN2
4817	NIT1
9191	DEDD
51506	UFC1
27005	USP21
5498	PPOX
8703	B4GALT3
9507	ADAMTS4
4720	NDUFS2
2207	FCER1G
336	APOA2
84134	TOMM40L
9970	NR1I3
654790	PCP4L1
4359	MPZ
6391	SDHC
257177	C1orf192
2212	FCGR2A
3310	HSPA6
2215	FCGR3B
2213	FCGR2B
84824	FCRLA
127943	FCRLB
11266	DUSP12
22926	ATF6
25903	OLFML2B
9722	NOS1AP
284680	C1orf111
400793	C1orf226
117157	SH2D1B
127933	UHMK1
6675	UAP1
4921	DDR2
51478	HSD17B7
5664	PSEN2
56997	ADCK3
8476	CDC42BPA
339500	ZNF678
65094	JMJD4
116841	SNAP47
339501	PRSS38
7483	WNT9A
89780	WNT3A
375	ARF1
79169	C1orf35
128308	MRPL55
2987	GUK1
57165	GJC2
200205	IBA57
84033	OBSCN
81559	TRIM11
51127	TRIM17
8290	HIST3H3
92815	HIST3H2A
128312	HIST3H2BB
149603	RNF187
3707	ITPKB
375057	C1orf95
142	PARP1
286826	LIN9
83881	MIXL1
64746	ACBD3
3020	H3F3A
163859	SDE2
7044	LEFTY2
29920	PYCR2
10637	LEFTY1
9725	TMEM63A
2052	EPHX1
6726	SRP9
55740	ENAH
3930	LBR
127602	DNAH14
149111	CNIH3
80232	WDR26
29097	CNIH4
4931	NVL
8560	DEGS1
23219	FBXO28
7159	TP53BP2
824	CAPN2
388743	CAPN8
164127	C1orf65
55061	SUSD4
7100	TLR5
84976	DISP1
400823	FAM177B
148362	BROX
64853	AIDA
375056	MIA3
79802	HHIPL2
11221	DUSP10
3142	HLX
64757	MARC1
54996	MARC2
79762	C1orf115
4139	MARK1
25782	RAB3GAP2
55699	IARS2
10380	BPNT1
2058	EPRS
55532	SLC30A10
127018	LYPLAL1
7042	TGFB2
51018	RRP15
128153	SPATA17
55105	GPATCH2
2104	ESRRG
7399	USH2A
51133	KCTD3
3776	KCNK2
1063	CENPF
5784	PTPN14
56950	SMYD2
5629	PROX1
26750	RPS6KC1
90806	ANGEL2
79805	VASH2
28982	FLVCR1
149643	C1orf227
128387	TATDN3
25936	NSL1
55509	BATF3
149647	FAM71A
467	ATF3
29937	NENF
55248	TMEM206
5525	PPP2R5A
51514	DTL
25896	INTS7
9926	LPGAT1
4751	NEK2
7779	SLC30A1
343035	RD3
7188	TRAF5
55758	RCOR3
3756	KCNH1
55733	HHAT
56256	SERTAD4
255928	SYT14
27042	DIEXF
3664	IRF6
148304	C1orf74
80342	TRAF3IP3
3290	HSD11B1
50486	G0S2
3914	LAMB3
57172	CAMK1G
642587	MIR205HG
5362	PLXNA2
947	CD34
4179	CD46
1379	CR1L
1378	CR1
1380	CR2
1604	CD55
722	C4BPA
725	C4BPB
5208	PFKFB2
55432	YOD1
79098	C1orf116
83953	FCAMR
5284	PIGR
9214	FAIM3
11009	IL24
50604	IL20
29949	IL19
3586	IL10
9261	MAPKAPK2
8444	DYRK3
1939	EIF2D
83593	RASSF5
9641	IKBKE
23380	SRGAP2
729533	FAM72A
553	AVPR1B
440712	C1orf186
1510	CTSE
115019	SLC26A9
148811	PM20D1
254428	SLC41A1
8934	RAB7L1
64710	NUCKS1
85414	SLC45A3
2005	ELK4
148808	MFSD4
5129	CDK18
93273	LEMD1
55220	KLHDC8A
81788	NUAK2
9911	TMCC2
25778	DSTYK
5929	RBBP5
388730	TMEM81
6900	CNTN2
23114	NFASC
10446	LRRN2
4194	MDM4
5287	PIK3C2B
84919	PPP1R15B
22874	PLEKHA6
127845	GOLT1A
3814	KISS1
5972	REN
55224	ETNK2
9580	SOX13
6635	SNRPE
9877	ZC3H11A
100381270	ZBED6
54900	LAX1
493	ATP2B4
26254	OPTC
5549	PRELP
2331	FMOD
7832	BTG2
1118	CHIT1
1116	CHI3L1
4608	MYBPH
134	ADORA1
4656	MYOG
8497	PPFIA4
92703	TMEM183A
51706	CYB5R1
51094	ADIPOR1
59349	KLHL12
5877	RABIF
10765	KDM5B
127833	SYT2
4660	PPP1R12B
29089	UBE2T
59352	LGR6
5778	PTPN7
127829	ARL8A
9283	GPR37L1
1999	ELF3
6051	RNPEP
10440	TIMM17A
25802	LMOD1
149345	SHISA4
55705	IPO9
89796	NAV1
1465	CSRP1
23612	PHLDA3
7135	TNNI1
3898	LAD1
7139	TNNT2
5317	PKP1
91156	IGFN1
252839	TMEM9
647219	ASCL5
779	CACNA1S
23046	KIF21B
55765	C1orf106
2848	GPR25
23271	CAMSAP2
83479	DDX59
9928	KIF14
23528	ZNF281
2494	NR5A2
5788	PTPRC
127124	ATP6V1G3
140609	NEK7
56956	LHX9
388722	C1orf53
163486	DENND1B
23418	CRB1
360023	ZBTB41
259266	ASPM
2165	F13B
81494	CFHR5
3080	CFHR2
10877	CFHR4
3075	CFH
343450	KCNT2
79577	CDC73
8707	B3GALT2
51022	GLRX2
6738	TROVE2
51377	UCHL5
5997	RGS2
6003	RGS13
5996	RGS1
431704	RGS21
64407	RGS18
339479	FAM5C
5321	PLA2G4A
5743	PTGS2
5132	PDC
54953	C1orf27
10896	OCLM
7175	TPR
10216	PRG4
83872	HMCN1
10625	IVNS1ABP
54823	SWT1
81627	TRMT1L
6045	RNF2
116496	FAM129A
80267	EDEM3
81563	C1orf21
116461	TSEN15
23127	GLT25D2
23179	RGL1
403314	APOBEC4
10092	ARPC5
4688	NCF2
9887	SMG7
23057	NMNAT2
3918	LAMC2
3915	LAMC1
81626	SHCBP1L
1660	DHX9
80896	NPL
85397	RGS8
6004	RGS16
6041	RNASEL
353299	RGSL1
127670	TEDDM1
2752	GLUL
127665	ZNF648
777	CACNA1E
51278	IER5
3140	MR1
10228	STX6
57710	KIAA1614
9213	XPR1
84320	ACBD6
89884	LHX4
5768	QSOX1
9857	CEP350
163590	TOR1AIP2
148753	FAM163A
163589	TDRD5
7827	NPHS2
126859	AXDND1
6646	SOAT1
27	ABL2
64222	TOR3A
9917	FAM20B
55103	RALGPS2
9068	ANGPTL1
84066	TEX35
9462	RASAL2
89866	SEC16B
57795	FAM5B
460	ASTN1
60676	PAPPA2
64326	RFWD2
7143	TNR
9674	KIAA0040
63923	TNN
63931	MRPS14
27101	CACYBP
9910	RABGAP1L
9293	GPR52
149041	RC3H1
462	SERPINC1
84614	ZBTB37
55157	DARS2
91687	CENPL
27252	KLHL20
339416	ANKRD45
284525	SLC9C2
9588	PRDX6
7292	TNFSF4
8995	TNFSF18
356	FASLG
51430	SUCO
92346	C1orf105
5279	PIGC
26052	DNM3
51603	METTL13
8674	VAMP4
4653	MYOC
23215	PRRC2C
2329	FMO4
2326	FMO1
2327	FMO2
2328	FMO3
80133	MROH9
5396	PRRX1
92344	GORAB
149281	METTL11B
22920	KIFAP3
57147	SCYL3
55732	C1orf112
92342	METTL18
6401	SELE
6402	SELL
6403	SELP
2153	F5
10560	SLC19A2
57821	CCDC181
8548	BLZF1
29922	NME7
481	ATP1B1
1805	DPT
6375	XCL1
6846	XCL2
9095	TBX19
375035	SFT2D2
261726	TIPRL
23432	GPR161
55827	DCAF6
25874	MPC2
55811	ADCY10
9019	MPZL1
92241	RCSD1
8804	CREG1
919	CD247
5451	POU2F1
92235	DUSP27
10223	GPA33
84944	MAEL
387597	ILDR2
117143	TADA1
57645	POGK
149297	FAM78B
7371	UCK2
54499	TMCO1
223	ALDH9A1
4259	MGST3
440699	LRRC52
6258	RXRG
4009	LMX1A
5087	PBX1
83540	NUF2
8490	RGS5
5999	RGS4
339512	C1orf110
58480	RHOU
5867	RAB4A
10638	SPHAR
126731	CCSAP
58	ACTA1
55746	NUP133
23456	ABCB10
27097	TAF5L
9816	URB2
2590	GALNT2
79605	PGBD5
22796	COG2
183	AGT
10753	CAPN9
84886	C1orf198
79573	TTC13
64801	ARV1
375061	FAM89A
440730	TRIM67
128061	C1orf131
8443	GNPAT
149371	EXOC8
83932	SPRTN
54583	EGLN1
7257	TSNAX
27185	DISC1
57568	SIPA1L2
54627	MAP10
84284	NTPCR
80003	PCNXL2
84451	KIAA1804
3775	KCNK1
148641	SLC35F3
388753	COA6
6894	TARBP1
359948	IRF2BP2
11223	MST1L
9804	TOMM20
23029	RBM34
51742	ARID4B
9453	GGPS1
6905	TBCE
148789	B3GALNT2
2786	GNG4
1130	LYST
4811	NID1
7107	GPR137B
56605	ERO1LB
128178	EDARADD
3964	LGALS8
55127	HEATR1
88	ACTN2
4548	MTR
6262	RYR2
57829	ZP4
1131	CHRM3
56776	FMN2
64388	GREM2
6000	RGS7
2271	FH
8564	KMO
23596	OPN3
1122	CHML
128025	WDR64
9156	EXO1
440738	MAP1LC3C
200150	PLD5
9859	CEP170
10806	SDCCAG8
10000	AKT3
10472	ZBTB18
200159	C1orf100
159	ADSS
257044	C1orf101
51029	DESI2
116228	COX20
3192	HNRNPU
84288	EFCAB2
55083	KIF26B
64754	SMYD3
64216	TFB2M
163882	CNST
51097	SCCPDH
25909	AHCTF1
57116	ZNF695
93474	ZNF670
79862	ZNF669
388759	C1orf229
7678	ZNF124
84838	ZNF496
114548	NLRP3
127623	OR2B11
441932	OR2W5
81472	OR2C3
148823	GCSAML
441933	OR13G1
343169	OR6F1
284532	OR14A16
26188	OR1C1
391189	OR11L1
25893	TRIM58
343171	OR2W3
391191	OR2AK2
343172	OR2T8
391190	OR2L8
391192	OR2L3
81466	OR2L5
26246	OR2L2
284521	OR2L13
127064	OR2T12
26245	OR2M4
127059	OR2M5
127062	OR2M3
254879	OR2T6
26696	OR2T1
79501	OR4F5
401994	OR14I1
391211	OR2G6
646627	LYPD8
80851	SH3BP5L
79894	ZNF672
55657	ZNF692
267002	PGBD2
642273	FAM110C
26751	SH3YL1
52	ACP1
285016	FAM150B
129787	TMEM18
54221	SNTG2
7173	TPO
7837	PXDN
23040	MYT1L
7260	TSSC1
51112	TRAPPC12
55256	ADI1
246243	RNASEH1
6201	RPS7
78989	COLEC11
55821	ALLC
6664	SOX11
129607	CMPK2
91543	RSAD2
9781	RNF144A
3398	ID2
57498	KIDINS220
129642	MBOAT2
8853	ASAP2
9270	ITGB1BP1
51692	CPSF3
285148	IAH1
6868	ADAM17
10971	YWHAQ
9014	TAF1B
29841	GRHL1
8462	KLF11
192668	CYS1
6241	RRM2
348738	C2orf48
3241	HPCAL1
4953	ODC1
79954	NOL10
245973	ATP6V1C2
10130	PDIA6
3754	KCNF1
130813	C2orf50
130814	PQLC3
9475	ROCK2
1876	E2F6
9687	GREB1
23620	NTSR2
23175	LPIN1
28951	TRIB2
151354	FAM84A
51594	NBAS
1653	DDX1
4613	MYCN
81553	FAM49A
729475	RAD51AP2
7447	VSNL1
79677	SMC6
348654	GEN1
343930	MSGN1
3790	KCNS3
100526794	NT5C1B-RDH14
57665	RDH14
93034	NT5C1B
130497	OSR1
130502	TTC32
57539	WDR35
4148	MATN3
9741	LAPTM4A
6382	SDC1
23369	PUM2
388	RHOB
64342	HS1BP3
151449	GDF7
60526	C2orf43
338	APOB
114818	KLHL29
54454	ATAD2B
165324	UBXN2A
388931	MFSD2B
80304	C2orf44
2281	FKBP1B
51639	SF3B14
9540	TP53I3
375189	PFN4
375190	FAM228B
653140	FAM228A
50618	ITSN2
8648	NCOA1
391356	PTRHD1
79172	CENPO
109	ADCY3
51277	DNAJC27
22979	EFR3B
5443	POMC
1788	DNMT3A
1838	DTNB
55252	ASXL2
3797	KIF3C
10890	RAB10
150946	GAREML
3030	HADHA
3032	HADHB
165082	ADGRF3
85465	EPT1
[truncated: 16,286 more rows]

## Sheet: Noramalized_Expression_Table
					Gene ID	148398	26155	339451	84069	57801	9636	375790	401934	54991	254173	8784	7293	51150	126792	388581	118424	6339	116983	126789	54973	80772	83756	1855	54587	54998	81669	55052	64856	55210	339453	29101	643988	142678	8510	728642	9906	65220	2782	163688	339456	5590	199990	6497	79906
Monkey	Experiment Number	Infection Type	Time Point	Time Point Name	Gene Name	SAMD11	NOC2L	KLHL17	PLEKHN1	HES4	ISG15	AGRN	RNF223	C1orf159	TTLL10	TNFRSF18	TNFRSF4	SDF4	B3GALT6	FAM132A	UBE2J2	SCNN1D	ACAP3	PUSL1	CPSF3L	GLTPD1	TAS1R3	DVL1	MXRA8	AURKAIP1	CCNL2	MRPL20	VWA1	ATAD3A	TMEM240	SSU72	C1orf233	MIB2	MMP23B	CDK11A	SLC35E2	NADK	GNB1	CALML6	TMEM52	PRKCZ	C1orf86	SKI	MORN1
RAd14	Experiment 23	Malaria Naïve	Time Point 1	Malaria Naïve		1.42322	11.2368	7.96305	5.471	2.17181	8.47634	8.03055	2.79845	8.89131	5.29411	7.24305	6.90431	12.1532	7.18948	4.85226	9.95034	2.52134	11.8081	7.42702	10.8621	9.17767	7.35755	10.4698	3.15027	9.34788	12.2616	1.71442	4.37061	9.58874	0.532606	11.2911	-0.265462	9.77545	5.30892	11.9041	12.7282	13.3901	13.4855	4.82425	-0.262812	6.67824	7.04541	11.5363	2.66647
RBg14	Experiment 23	Malaria Naïve	Time Point 1	Malaria Naïve		1.0457	11.441	8.31862	5.27345	2.05273	7.61731	7.80597	3.35845	9.23546	6.59232	8.30075	6.99755	12.1759	7.39481	5.17016	9.98771	2.25714	11.8971	7.80636	11.1597	9.29168	7.20205	10.5477	1.94564	9.60713	12.5631	2.055	4.842	9.8945	1.85008	11.2525	-0.165242	9.96782	3.79908	12.1423	12.7117	13.6961	13.4917	5.0611	0.620837	6.86707	6.94233	11.6624	2.4298
RIb13	Experiment 23	Malaria Naïve	Time Point 1	Malaria Naïve		1.4505	11.4965	8.50172	5.84242	2.83311	7.63682	7.90734	2.80897	9.38432	6.1595	8.78532	7.12065	12.3132	7.17369	5.06567	9.88176	3.2774	12.0999	7.51527	11.0607	9.23288	7.22004	10.6059	1.81053	9.76266	12.4991	2.12286	4.85933	9.99812	0.495781	11.1962	-0.0109652	9.93679	4.31088	12.0913	12.7285	13.564	13.5081	5.01364	-0.0839407	6.76912	7.14222	11.6283	3.18668
RJn13	Experiment 23	Malaria Naïve	Time Point 1	Malaria Naïve		1.1396	11.2391	8.15479	5.41643	2.00022	6.80636	7.04564	3.52153	9.24418	6.19216	8.28868	7.13203	12.3359	7.31997	4.29671	10.0848	1.77336	11.9079	7.08014	11.0337	9.18655	6.43479	10.4938	0.779358	9.8652	12.4913	2.58548	4.44189	9.89618	1.45218	11.3863	0.248563	9.98365	3.72611	12.0669	12.7909	13.7356	13.5933	4.87808	-0.0217239	7.28908	7.3903	11.7349	3.63627
ROc14	Experiment 23	Malaria Naïve	Time Point 1	Malaria Naïve		0.888788	11.201	8.00544	4.83257	2.79221	7.31546	6.94308	3.07999	8.90835	7.91119	9.72319	5.87004	11.9913	6.85798	4.98835	9.78181	3.25628	11.9327	7.45367	10.8855	9.09564	6.68008	10.0985	1.85926	9.59845	12.3665	2.62169	4.16693	9.57258	-0.0444228	11.2396	0.0155402	9.55885	3.04901	11.9944	12.5777	13.5502	13.4931	4.87235	0.0249988	6.92779	6.80503	11.3901	3.64135
ROh14	Experiment 23	Malaria Naïve	Time Point 1	Malaria Naïve		2.29218	11.3295	8.83256	5.79452	2.79659	8.33996	7.67909	2.91462	9.35228	6.38061	9.01055	6.94242	12.2436	7.24121	4.9416	9.85772	0.766722	11.6513	7.31372	11.217	9.05495	7.13957	10.6666	-0.0329873	9.45515	12.9372	3.22069	4.94532	9.94196	0.845455	11.1794	0.0546677	10.1747	3.25493	12.0986	12.7305	14.0698	13.4646	5.46573	0.0632068	7.27913	6.75975	11.5779	3.4676
RAd14	Experiment 23	Malaria Naïve	Time Point 1A	Malaria Naïve		-0.130766	11.1794	8.01812	6.14302	1.13999	8.04802	7.83533	2.59909	8.94775	5.31415	6.89128	6.58398	12.0347	6.92057	4.85593	9.73364	2.06471	11.8963	7.44217	10.7994	8.70315	7.04362	10.3379	1.17268	9.1081	12.4674	2.06487	4.46626	9.58275	1.20414	11.2039	-0.0559845	9.42062	4.67241	11.976	12.7206	13.117	13.4983	4.94634	-0.0392384	6.74924	6.87183	11.4783	3.0774
RBg14	Experiment 23	Malaria Naïve	Time Point 1A	Malaria Naïve		1.27896	10.8693	7.83487	5.18769	2.63606	8.65593	7.36748	1.95669	8.84982	6.45348	7.8106	6.49708	11.9356	6.72897	4.90233	9.62032	2.87589	11.4232	7.38105	10.5967	8.83891	6.6707	10.0474	0.659551	9.21059	12.2651	1.65832	3.90772	9.53457	-0.000240823	11.0938	-0.0909168	9.22949	2.6826	11.8956	12.5548	13.8831	13.5286	4.11558	-0.0876037	6.79367	6.51898	11.4303	4.2795
RIb13	Experiment 23	Malaria Naïve	Time Point 1A	Malaria Naïve		2.02787	11.5243	8.44882	5.89337	0.843493	7.38523	8.17704	3.17024	9.35784	6.31817	8.93198	6.65394	12.3484	7.03858	4.46007	9.77093	2.11546	12.2013	7.79383	11.0139	9.17709	7.45912	10.6833	3.4806	9.78019	12.7203	1.94497	4.88591	9.89322	1.27312	11.2553	0.768766	9.84615	4.18421	12.1165	12.8057	13.2973	13.5041	4.80868	-0.155823	6.83504	7.28727	11.6784	3.69643
RJn13	Experiment 23	Malaria Naïve	Time Point 1A	Malaria Naïve		0.997497	11.3368	8.28976	5.89697	1.72641	6.31161	7.0232	3.72349	9.29667	6.84139	8.94452	6.67358	12.3425	7.19631	4.83979	9.80661	2.31153	12.0346	7.21657	11.0382	9.03721	6.80833	10.5321	0.639364	9.83696	12.6463	2.87162	4.42622	9.82824	0.0262067	11.478	0.927822	9.76741	3.85408	12.1481	12.6583	13.4157	13.501	4.84254	-0.120013	6.95385	7.29084	11.5917	3.73012
ROc14	Experiment 23	Malaria Naïve	Time Point 1A	Malaria Naïve		0.786564	11.352	8.39561	5.20093	3.0286	7.41063	7.52065	2.66874	9.3375	8.48127	10.2976	6.5895	12.0741	7.06899	5.61629	9.75662	2.03396	12.4291	7.83733	10.9829	8.91003	6.83066	10.4656	2.57177	9.75119	12.6675	1.30004	4.38225	9.65123	1.4079	11.3686	-0.0735619	9.52492	3.60342	12.2014	12.779	13.3973	13.5895	4.8938	-0.0445868	6.87052	7.0233	11.479	4.51113
ROh14	Experiment 23	Malaria Naïve	Time Point 1A	Malaria Naïve		3.22887	11.3402	8.56892	6.04739	3.35958	8.52064	7.43644	1.44354	9.42452	6.65642	8.92687	6.53628	12.2813	7.34276	3.8178	9.66799	1.10995	11.6113	7.4892	11.0529	9.29461	7.12676	10.5162	1.51896	9.50983	12.686	2.56293	5.00258	9.88068	0.701433	11.291	0.0156379	9.79413	2.75339	12.0706	12.8044	13.44	13.4433	5.14677	0.0379889	7.26683	7.17778	11.5509	3.27722
RAd14	Experiment 23	Primary	Time Point 1B	Pre-Peak		1.75611	10.9222	7.82867	6.13263	3.41868	11.1799	8.66609	2.15799	8.81952	4.99826	7.65209	7.30407	11.8131	6.89334	5.17589	9.75161	1.80739	11.5247	7.51649	10.3915	9.0084	7.42428	9.83961	1.39523	9.42138	11.9992	2.12111	4.47794	9.49441	-0.063147	11.0368	0.79647	8.98541	4.19954	11.718	12.2014	13.6095	13.4655	4.67652	-0.0838937	6.28452	7.2132	10.8527	2.99218
RBg14	Experiment 23	Primary	Time Point 1B	Pre-Peak		0.417959	11.239	8.10074	5.42393	3.88084	10.9901	8.69921	3.36782	9.34326	7.61655	9.74117	8.10469	12.2783	7.5532	4.36825	9.76206	1.83299	11.8386	7.78204	10.7049	9.67881	7.34854	10.1905	2.97868	10.0978	11.8663	2.51762	5.71883	9.99395	1.38423	11.2501	-0.0607456	9.2228	3.14476	11.7705	12.5054	13.0595	13.4986	3.98209	-0.0698978	6.78834	7.90686	11.2555	3.36739
RIb13	Experiment 23	Primary	Time Point 1B	Pre-Peak		-0.0934777	11.1909	8.40957	6.14618	5.3665	12.7249	8.78214	3.52033	9.29842	6.58077	8.90495	8.24258	12.0704	7.33651	5.02558	9.78654	1.94381	11.906	7.80863	10.7074	9.43538	7.54907	10.0645	2.67526	9.98146	11.9796	1.86202	5.7717	9.94309	1.28374	10.8777	-0.0672571	9.22378	4.02731	11.7711	12.285	13.6152	13.5278	4.55855	1.20177	6.64059	7.47982	10.9916	3.77783
RJn13	Experiment 23	Primary	Time Point 1B	Pre-Peak		-0.0446107	11.4795	8.28424	5.73756	4.45281	8.86403	7.67716	3.86408	9.37732	7.39171	9.08302	7.85784	12.5955	7.14509	3.67731	9.88026	1.649	12.0285	7.7416	10.6964	9.69235	6.94729	10.1974	2.7852	9.94041	11.8067	1.14769	5.44687	9.87676	2.30929	11.1515	0.307706	9.32065	3.2368	12.0395	12.6534	13.1824	13.6116	4.4928	0.0331464	7.07514	7.52387	11.3925	2.70901
ROc14	Experiment 23	Primary	Time Point 1B	Pre-Peak		0.816482	11.0848	7.98873	5.42024	5.32077	12.5862	9.09004	3.67914	9.29462	8.51751	10.353	7.98408	12.1498	7.23653	5.09133	9.74972	2.94238	12.0292	7.74219	10.7876	9.28716	7.23639	9.96977	1.69627	10.1669	11.874	3.30869	5.20795	9.86545	0.813525	11.0978	1.33031	9.04737	3.59194	11.7699	12.236	13.5114	13.6027	4.27719	1.70437	6.6234	7.49385	11.0673	3.67762
ROh14	Experiment 23	Primary	Time Point 1B	Pre-Peak		0.781582	11.2267	8.20527	5.67113	4.53619	10.3095	7.89103	3.22682	9.36192	7.35707	10.536	8.48746	12.3422	8.0296	3.23584	9.81884	1.69872	11.2296	7.8856	10.7107	9.95202	7.31475	10.1645	2.24291	10.1692	11.5917	3.09164	6.06718	10.1525	-0.0313443	11.1952	-0.0421989	9.43236	3.44676	11.6574	12.5286	12.7902	13.3262	3.80775	-0.0384039	7.35719	7.92778	11.2285	3.72123
RAd14	Experiment 23	Primary	Time Point 2	Peak		3.72512	10.6144	7.61329	6.08918	0.198179	10.3763	9.31392	4.62681	8.75538	6.38139	8.99377	7.11867	11.8302	6.99772	6.43557	9.7377	4.67805	11.5871	7.56025	10.1696	9.33093	8.7375	9.63739	0.108573	9.28349	11.8003	2.73125	6.7792	9.35282	0.0574478	10.9671	-0.0259983	9.22973	5.94544	11.4782	11.9621	13.8459	13.3567	5.44455	-0.0421602	6.66278	7.21715	11.0255	4.24743
RBg14	Experiment 23	Primary	Time Point 2	Peak		2.92411	10.7916	7.98596	5.51876	3.04385	10.0693	8.93831	3.89748	8.80755	7.58336	10.7195	7.88351	12.0405	7.24804	4.99934	9.90168	4.77445	11.5368	7.88971	10.4383	9.63393	8.81888	9.61836	2.58855	9.43691	11.5555	0.0822338	5.89013	9.65054	0.208545	11.0026	2.33356	9.67821	6.90856	11.5856	12.2456	13.449	13.3656	4.93775	0.0594811	6.50966	8.03076	11.2096	4.5941
RIb13	Experiment 23	Primary	Time Point 2	Peak		3.84105	10.6455	8.29407	6.11936	5.10101	12.752	9.63236	1.55289	8.70188	7.46203	9.90676	7.7609	11.744	7.09939	5.37695	9.59564	5.51432	11.7626	7.97747	10.5019	9.27057	8.55852	9.65444	0.466363	9.4238	11.8258	2.89974	5.38783	9.59165	0.700243	10.6524	0.154696	9.45078	5.87187	11.4904	12.0451	13.7908	13.2563	6.42921	0.0701572	7.04694	7.55289	11.163	4.11094
RJn13	Experiment 23	Primary	Time Point 2	Peak		6.0308	10.5391	8.0386	4.61422	2.42319	10.3787	9.49822	1.11085	8.27366	6.39916	9.09063	8.30714	11.2069	7.29844	6.34077	9.89794	6.21835	10.4254	8.03231	10.1686	8.90192	8.48941	9.70639	0.415945	9.33656	11.2776	0.449782	6.3989	9.55035	0.233295	10.8256	0.137856	9.51782	5.79135	11.3546	11.4867	13.5333	12.9849	6.62545	-0.127865	5.7691	6.67589	11.1447	3.71699
ROc14	Experiment 23	Primary	Time Point 2	Peak		4.20453	10.7479	8.77516	5.69429	0.501347	9.064	9.437	5.67275	8.66617	8.3539	10.6013	8.87086	11.6022	7.81452	4.20354	10.2479	5.15905	11.6624	7.95866	10.7073	9.34876	7.65785	10.0497	0.377572	9.85732	11.4414	0.447962	6.64709	9.77115	0.305024	10.7411	0.185129	10.1302	6.07624	11.2646	11.8952	12.9752	12.8739	6.39539	0.161773	6.7912	7.77632	11.35	0.582692
ROh14	Experiment 23	Primary	Time Point 2	Peak		3.31096	10.8046	8.38355	6.41103	4.22837	12.5377	10.1286	3.30969	9.1052	6.73275	10.5116	7.51756	11.8496	6.94773	5.6369	9.99566	2.45451	11.9027	7.98118	10.7386	9.56064	9.11927	10.2883	4.77906	9.63763	12.475	4.2253	5.49785	9.85572	0.0450442	10.7891	0.0373862	9.80173	5.75573	11.9441	12.4249	14.0721	13.1127	6.25045	0.0358789	7.42878	7.52508	11.2874	3.31034
RAd14	Experiment 23	Primary	Time Point 3	Post Peak		1.67184	11.2723	8.30587	6.09293	3.83404	10.9413	8.76506	3.06354	9.23559	5.75629	8.36558	6.62031	12.0728	7.26463	5.27264	9.85849	2.42861	12.4498	7.81714	10.9478	9.5157	9.20345	10.503	1.69104	9.59266	12.4349	1.98485	5.32515	9.71796	0.792065	11.1001	-0.0249498	9.48866	6.44824	11.7192	12.5198	13.2773	13.5	5.06585	-0.0242508	5.90643	7.54306	11.1921	2.92867
RBg14	Experiment 23	Primary	Time Point 3	Post Peak		2.62052	10.9652	8.0978	5.25197	3.31807	10.49	8.43371	3.26176	9.28639	7.95599	10.4792	6.69326	12.1008	7.28253	4.77112	9.68057	3.8648	12.2137	7.6786	10.7081	9.85666	9.48185	10.1376	3.25344	9.76274	12.2026	0.723016	5.19087	9.58365	-0.150845	11.2204	0.791983	9.49885	6.4884	11.4721	12.4917	13.0419	13.3141	5.05582	0.788656	6.53614	7.59815	11.1315	3.42778
RIb13	Experiment 23	Primary	Time Point 3	Post Peak		4.72179	10.786	8.49096	4.97551	3.59608	11.162	9.53954	4.62015	8.65972	8.34724	10.3901	7.59789	11.7931	7.52275	5.78965	10.0654	5.31332	12.1575	8.23753	10.7598	9.63297	9.29086	9.80489	0.445097	9.42827	11.9171	2.36336	4.99646	9.5053	0.71062	10.7168	0.174811	9.8007	6.06913	11.6772	12.142	13.5416	13.1804	6.96778	0.0984101	6.60672	7.42059	10.9283	4.40919
RJn13	Experiment 23	Primary	Time Point 3	Post Peak		1.46425	10.8975	8.20031	5.71495	3.77135	9.07471	8.06605	2.86865	9.10663	7.55858	9.8784	6.66081	11.9068	7.12015	5.31395	9.66449	2.85675	12.4159	7.95985	10.8252	9.732	9.4911	10.2224	3.48096	9.64195	12.2668	2.01418	5.04642	9.54102	0.0965499	11.004	0.151525	9.50608	6.29669	11.4525	12.3999	13.0135	13.283	4.80225	-0.113027	6.59506	7.56663	10.977	3.58886
ROc14	Experiment 23	Primary	Time Point 3	Post Peak		4.7845	10.855	8.33627	5.73528	4.78707	10.169	8.73161	4.02439	8.86718	7.96829	10.4793	7.52716	11.6196	6.93157	6.9992	9.78973	4.02396	12.3571	8.38498	10.5592	9.39524	8.99096	9.79518	2.28342	9.74595	12.0191	2.29183	4.96072	9.65469	2.27402	10.8071	2.25756	9.89007	6.41176	11.5792	12.0416	13.819	13.2594	5.83258	0.15951	6.45976	6.96657	11.0234	4.97248
ROh14	Experiment 23	Primary	Time Point 3	Post Peak		1.82721	11.2225	8.66491	5.61088	3.92437	9.10293	9.36099	3.0138	9.47379	7.9516	10.8573	7.00716	12.3178	7.86331	4.71009	9.99853	5.21761	12.8475	8.01577	11.1177	10.4238	10.6808	10.4876	2.31297	9.71739	12.4938	1.84427	4.93806	9.98385	1.20993	11.301	-0.0356275	9.90201	7.0924	11.6623	12.6915	13.0847	13.3448	5.70358	-0.0344614	6.85178	7.66425	11.3825	3.98787
RAd14	Experiment 23	Relapse	Time Point 3A	Early Relapse		1.46388	11.2894	8.05231	6.09275	3.23482	9.54551	8.35582	2.83479	9.17	5.27728	7.55674	6.90796	12.2267	7.1681	4.84468	9.84597	1.93976	12.1219	7.45783	10.9692	9.53802	8.39454	10.3719	0.640106	9.57305	12.1548	2.14927	4.84349	9.69743	0.661986	11.3682	0.697686	9.38605	5.80681	11.8854	12.5525	13.1448	13.6219	5.14543	0.00341871	6.56337	7.52404	11.385	4.24281
RBg14	Experiment 23	Relapse	Time Point 3A	Early Relapse		0.37369	11.176	7.87076	5.42272	2.34501	8.73021	7.60858	3.48019	8.96828	6.9223	8.74331	6.60724	12.1786	7.06372	4.07853	9.64328	2.00028	11.7169	6.92867	10.7458	9.21862	7.73805	10.139	1.47922	9.45577	12.2802	2.08008	5.02851	9.53777	1.5954	11.3534	-0.064875	9.24544	4.34823	11.9909	12.7644	12.8392	13.4941	4.79122	-0.0823931	6.59518	7.12129	11.3857	4.35965
RIb13	Experiment 23	Relapse	Time Point 3A	Early Relapse		1.55639	11.4421	8.48089	5.82796	3.1734	8.47813	8.08425	3.11528	9.46631	6.82909	9.57704	6.76458	12.3749	7.23391	5.26688	9.92995	2.30646	12.0779	7.35641	11.1053	9.42864	7.80871	10.5845	2.32898	9.80067	12.5086	2.07862	5.0594	9.85227	1.13131	11.3479	-0.0763124	9.75577	4.55224	12.0434	12.6678	13.4297	13.5522	4.69541	1.34714	6.55273	7.46192	11.5165	3.87154
RJn13	Experiment 23	Relapse	Time Point 3A	Early Relapse		2.10839	11.3651	8.39373	5.69851	3.88492	11.4719	9.02046	3.89984	9.35698	7.21525	9.69571	6.79877	12.3289	7.43113	4.65714	9.9371	1.81978	12.466	7.54811	11.1386	9.64118	8.53617	10.437	0.827539	9.87686	12.3043	2.2374	5.19945	9.94283	0.17806	11.2918	0.276935	9.62338	5.33599	11.9985	12.6961	13.361	13.6354	5.06056	-0.00684053	6.85646	7.65574	11.4128	3.4923
ROc14	Experiment 23	Relapse	Time Point 3A	Early Relapse		0.628945	11.3723	8.19481	5.23212	3.77829	8.81341	7.40374	3.82502	9.23264	8.41495	10.3328	7.10754	12.2332	7.1184	4.86928	9.73673	3.39137	12.0769	7.51488	11.084	9.41698	7.50189	10.2721	1.0526	10.1221	12.2116	2.77353	4.84155	9.955	1.70131	11.288	0.704724	9.65494	4.02583	11.9955	12.6295	13.3646	13.5356	4.59872	0.68899	7.01818	7.31801	11.5834	3.81853
RBg14	Experiment 23	Relapse	Time Point 4	Peak Relapse		1.63152	11.0561	7.94841	5.56384	2.89554	8.44541	7.23302	3.24048	9.07602	7.11052	8.92866	7.09467	12.2244	7.15167	3.97168	9.72618	2.83584	11.6192	7.29688	10.7364	9.59925	8.27759	10.1754	1.78706	9.77875	11.7581	1.44605	5.33421	9.60801	-0.0508257	11.4053	0.648427	9.13594	5.01544	11.6662	12.5736	12.8131	13.4719	3.68464	0.644007	6.90433	7.68052	11.299	3.0583
RIb13	Experiment 23	Relapse	Time Point 4	Peak Relapse		-0.0712155	11.1837	8.04886	5.69663	3.21919	8.73027	7.77674	3.33992	9.18505	6.70905	9.14151	6.3702	12.0798	6.67378	4.64656	9.66905	1.98064	11.7025	7.64807	10.8286	9.25158	7.72709	10.1138	0.178503	9.47375	12.2325	2.74277	5.00369	9.61421	0.515939	11.2936	0.00255378	9.26861	4.62505	11.8364	12.6395	13.1395	13.4999	4.38619	-0.082574	6.66018	6.87832	11.3607	4.30677
RJn13	Experiment 23	Relapse	Time Point 4	Peak Relapse		1.03213	11.1324	8.27612	5.97838	4.35635	12.362	9.63137	3.45208	9.2488	7.18735	9.75756	6.46925	12.088	6.90475	5.13983	9.68517	4.1214	12.4899	8.03795	11.034	9.77729	9.38265	10.2038	3.78841	9.58843	12.4419	3.05733	5.05548	9.76207	1.30131	11.0578	0.0908449	9.43604	5.64933	11.9152	12.6055	13.4455	13.4692	5.16661	0.60236	6.80269	7.35398	11.2515	3.93482
ROc14	Experiment 23	Relapse	Time Point 4	Peak Relapse		1.70253	11.3489	7.92176	4.73104	4.08764	8.76174	8.05519	2.8803	9.44265	8.3164	10.6281	7.26022	12.2878	7.42985	5.31314	9.82656	3.33948	12.0692	7.37929	11.0959	9.57235	8.24826	10.3149	4.03997	10.2146	12.0614	1.88146	5.03826	9.86055	1.0621	11.4885	0.63866	9.46018	4.50439	12.0041	12.6162	13.3337	13.6287	4.98951	-0.0898591	7.02059	7.69865	11.5116	4.08879
RAd14	Experiment 23	Relapse	Time Point 5	Relapse Resolution		-0.191551	11.1973	8.20645	5.66088	1.39314	7.71351	8.58982	2.61889	9.18057	5.60561	7.93675	6.31166	12.1896	7.12852	5.03481	9.92556	2.62076	12.6933	7.40717	11.1179	9.69799	9.3726	10.5822	1.99101	9.47867	12.5733	1.0435	5.00082	9.61049	-0.200477	11.4079	-0.15148	9.77333	7.27096	11.8827	12.7173	13.0054	13.5691	5.8885	-0.151179	6.14586	7.283	11.4776	3.44092
RBg14	Experiment 23	Relapse	Time Point 5	Relapse Resolution		1.20527	11.4322	8.59878	5.51262	2.72478	7.83194	8.30862	3.58423	9.54071	6.96397	9.87202	6.53894	12.3353	7.35186	5.31891	10.0311	3.39188	13.2497	7.48787	11.4593	10.1747	10.0555	10.8401	1.67801	9.98718	12.6945	1.80867	4.7326	9.97442	0.806398	11.5388	-0.139396	10.1559	7.20072	11.9839	12.7349	12.8902	13.4046	6.01369	-0.141891	6.58535	7.64296	11.3156	4.09237
RIb13	Experiment 23	Relapse	Time Point 5	Relapse Resolution		1.28231	11.0722	8.26327	5.05042	2.74526	8.39059	8.93913	3.96729	9.13322	8.03701	10.3559	6.35372	12.263	7.27439	5.27714	9.88074	3.54727	13.0334	7.92965	11.3167	10.4299	10.4244	10.399	0.969527	9.82956	12.4866	1.74625	5.1831	9.80834	1.80441	11.5364	1.66328	9.88736	7.90584	11.7727	12.7325	12.7962	13.4105	5.6733	-0.0994225	5.99568	7.76336	11.4613	4.53497
RJn13	Experiment 23	Relapse	Time Point 5	Relapse Resolution		1.20864	11.2406	8.3461	5.74852	2.9056	11.4772	9.40177	3.32905	9.35722	7.7441	10.4838	6.77069	12.2234	7.19275	5.54767	9.71026	3.30995	12.7218	7.65241	11.1784	9.91229	9.73237	10.4679	2.04127	9.53896	12.6072	2.01883	5.26088	9.69567	0.94422	11.2732	0.156197	9.8979	6.55654	11.799	12.9092	13.051	13.4223	4.99476	1.32202	6.26508	7.56328	11.504	4.16326
ROc14	Experiment 23	Relapse	Time Point 5	Relapse Resolution		0.654853	11.5873	8.71145	5.19771	3.78675	7.87445	9.05103	3.7458	9.6671	9.24506	11.8072	7.03975	12.3542	7.40839	5.71083	9.99922	3.97724	13.6648	7.47038	11.5835	10.288	10.1777	10.8775	3.07364	10.1829	12.9319	1.71572	4.60134	10.0597	1.1429	11.5518	-0.0584653	10.3176	6.62718	12.1618	12.7639	12.7011	13.4342	6.02403	-0.0579858	6.61749	7.81937	11.5136	4.29507
RAd14	Experiment 23		Time Point 7	Final		-0.232322	11.0612	8.11654	5.38896	1.29246	7.94457	8.02853	2.97356	8.89112	4.74055	7.13111	6.36407	12.0915	6.99464	4.49334	9.7079	2.21771	12.0961	7.15841	10.9044	9.08295	7.75486	10.4681	2.22893	9.14429	12.4145	1.59058	4.26863	9.42317	0.48453	11.2865	-0.221731	9.64388	5.72421	11.8845	12.7532	13.0423	13.4783	5.28622	-0.220619	6.71615	6.86404	11.5874	3.32146
RJn13	Experiment 23		Time Point 7	Final		-0.0760856	11.1849	8.09497	5.26647	2.3362	6.25946	7.37332	3.12206	9.11169	6.68696	9.20675	6.56452	12.1421	7.28451	4.7341	9.69741	1.83189	12.0915	7.11943	10.9279	9.3148	7.65879	10.2781	2.25666	9.55697	12.4544	2.44287	4.17336	9.6241	0.991849	11.4892	0.304166	9.43585	4.64297	11.8977	12.7493	12.969	13.5033	5.02127	0.027958	7.17267	7.18113	11.2824	4.27334
ROc14	Experiment 23		Time Point 7	Final		1.26042	11.3308	8.44052	4.86228	4.22216	8.02268	7.98319	2.9182	9.37017	8.66727	10.6379	6.84529	12.4041	6.95386	5.08128	9.63813	2.58264	12.5567	7.65986	11.0909	9.55669	8.23595	10.5162	0.687777	10.1029	12.4059	2.72408	5.08069	9.84372	1.58518	11.3963	0.0578674	9.76255	4.27807	11.9844	12.6335	13.1428	13.5656	4.97319	0.806408	6.75205	7.61102	11.4929	3.79797
ROh14	Experiment 23		Time Point 7	Final		1.16966	10.9357	8.08159	5.53855	2.98536	9.03866	7.44159	2.86446	8.93258	5.97336	8.73032	6.84476	12.1534	7.57684	4.17057	9.87193	1.52011	11.1978	6.96665	10.6243	9.32537	7.30214	10.2444	3.20499	9.6095	12.0158	1.80777	5.07856	9.72751	1.81438	11.2649	-0.03502	9.58252	3.54777	11.8138	12.5946	13.2963	13.3585	4.93823	-0.0347462	7.45612	7.19147	11.5084	3.46759
ROh14	Experiment 24	Homologous Reinfection	Time Point 1	Pre-Homologous		1.64769	11.0001	8.18899	5.35548	2.34366	8.78094	6.77083	2.13824	9.31207	6.63521	8.75246	7.30446	12.2744	7.84575	4.27863	9.87897	0.778938	11.1321	6.97867	10.7807	9.47889	7.4999	10.4432	0.0631078	9.7176	12.237	1.90852	5.59125	9.88471	0.804424	11.6389	0.0967248	9.53772	2.6548	11.4831	12.3603	13.5164	13.3329	4.0254	0.826762	7.38526	7.45254	11.1661	3.16984
RAd14	Experiment 24	Homologous Reinfection	Time Point 1	Pre-Homologous		0.774645	10.837	7.82204	5.87107	2.1967	8.42622	7.48327	2.59101	9.05064	5.09686	7.39932	7.20015	12.2831	7.56623	4.99526	9.91719	2.40907	11.584	6.96005	10.716	9.30201	7.35743	10.3831	1.95406	9.71585	12.0793	2.59263	4.96279	9.59508	1.28337	11.6603	1.28744	9.44695	5.36588	11.4434	12.3872	13.5952	13.4239	4.13079	-0.0144935	7.07266	7.44442	11.218	3.87231
RIb13	Experiment 24	Homologous Reinfection	Time Point 1	Pre-Homologous		1.59584	11.1863	8.29641	5.60194	2.67006	8.06202	7.26714	2.47168	9.35603	6.72152	9.15923	6.81306	12.3949	7.60852	4.79743	9.95452	1.43602	11.6703	6.92788	10.9302	9.47199	7.73079	10.5528	2.33574	9.896	12.2725	1.92201	5.44072	9.76314	0.533332	11.7207	0.0176663	9.5468	4.14162	11.5932	12.4979	13.1723	13.3794	3.83114	-0.0598001	7.07605	7.44134	11.3004	3.50114
ROc14	Experiment 24	Homologous Reinfection	Time Point 1	Pre-Homologous		-0.0437785	10.9374	7.79023	4.63844	2.85149	8.02749	6.94619	2.54212	9.08058	8.10054	10.0083	6.45144	12.0869	7.22889	4.51321	9.74497	3.23046	11.4987	6.74568	10.686	9.31525	6.91357	10.1487	3.34829	10.0333	11.8768	1.61228	4.59744	9.5319	1.26495	11.5924	0.778214	9.13555	3.08306	11.4457	12.3507	13.4259	13.3893	3.19894	-0.0185352	6.78238	7.37926	11.1288	3.40255
RBg14	Experiment 24	Homologous Reinfection	Time Point 1	Pre-Homologous		1.656	10.856	8.24491	5.1333	2.50259	8.98963	6.91011	3.83736	9.29702	7.02426	8.81042	7.11952	12.3353	7.83423	4.90288	10.13	1.72719	11.4955	6.45255	10.7789	9.25857	7.40483	10.3897	0.480968	10.045	12.3335	2.52842	5.1436	9.81723	1.27858	11.5901	-0.0540585	9.49133	4.43123	11.5667	12.2449	13.5058	13.392	4.48342	-0.0559877	6.90286	7.51617	11.0524	3.88726
RAd14	Experiment 24	Homologous Reinfection	Time Point 1B	Primary		0.0200142	10.8448	7.61325	5.31475	2.85771	9.82637	7.23967	1.74418	9.12938	5.33927	7.82872	7.23242	12.1575	7.43207	5.19891	9.75732	2.695	11.3491	6.65642	10.5585	9.40863	7.51404	10.1203	0.018356	9.67529	11.827	0.0167298	4.96702	9.59128	0.844852	11.5736	0.0222514	9.11321	5.23068	11.2575	12.2981	13.0618	13.3735	3.00185	0.0224457	6.7528	7.51394	10.7658	3.00233
RIb13	Experiment 24	Homologous Reinfection	Time Point 1B	Primary		0.423953	10.9809	8.27677	5.62052	3.20569	8.17949	7.39845	1.21295	9.26546	7.07564	9.69072	7.28612	12.2949	7.78567	5.16125	10.0096	3.06884	11.8758	6.7919	10.9543	9.67423	8.47629	10.55	2.09809	10.0899	12.2075	1.69809	5.374	9.80611	2.00942	11.7002	-0.0198836	9.56365	5.56303	11.4089	12.2001	13.4723	13.2865	4.45952	0.824672	7.01697	7.69508	11.1173	3.6255
ROh14	Experiment 24	Homologous Reinfection	Time Point 1B	Primary		1.33956	10.8498	8.48643	5.28588	2.22493	8.48089	7.88088	2.43748	9.19682	6.91873	9.70314	7.39372	12.2927	7.59512	4.54083	10.1464	3.48593	12.1703	7.03106	11.0866	9.97446	9.20863	10.4762	0.837532	9.8122	12.4166	2.44501	5.4819	9.78602	0.0770898	11.5605	0.0870333	9.86658	5.88006	11.485	12.2839	13.8089	13.2867	5.48526	0.0764489	7.20271	7.48065	11.1681	4.14576
ROc14	Experiment 24	Homologous Reinfection	Time Point 1B	Primary		1.86341	11.1317	8.69863	4.85176	3.90526	8.377	8.20172	4.13763	9.47121	8.8744	11.3303	7.58829	12.3645	7.86851	5.26729	10.1241	4.11833	12.5325	7.53272	11.1413	9.86941	8.87779	10.5473	0.027644	10.4117	12.3172	1.4294	5.32214	9.96217	2.43659	11.516	0.0923519	9.95354	5.72026	11.5858	12.4168	13.3469	13.2455	5.23633	1.47654	6.88184	7.77642	11.2613	4.03965
RBg14	Experiment 24	Homologous Reinfection	Time Point 1B	Primary		1.11216	10.994	8.36273	4.92696	2.98015	8.64457	7.76416	3.15386	9.25686	7.16202	9.19304	7.13974	12.2036	7.6685	4.82006	9.97451	2.53169	12.0673	6.97331	10.9707	9.63762	8.48706	10.5702	1.69799	9.98964	12.2964	1.01202	5.31019	9.78601	1.59125	11.5416	-0.0935977	9.71172	5.58431	11.5587	12.5033	13.2636	13.2875	4.85238	1.76558	7.0737	7.39939	11.255	3.91419
ROh14	Experiment 24	Homologous Reinfection	Time Point 3	Post Primary		2.93928	10.6069	8.02359	5.06051	2.88049	9.22708	7.27184	1.68024	9.02401	6.47654	9.10315	7.28667	12.1901	7.88703	3.92115	10.0556	2.743	11.4485	7.04631	10.5638	9.87487	8.75365	10.1521	0.143079	9.94112	11.8682	2.71398	4.96629	9.76276	1.62051	11.5003	0.0895216	9.57144	5.62938	11.2794	12.1521	13.7199	13.2184	4.89887	0.782448	7.12335	7.67834	11.0927	3.6208
RAd14	Experiment 24	Homologous Reinfection	Time Point 3	Post Primary		-0.0241688	10.9369	8.08311	4.78909	2.77919	7.19309	7.95297	2.08634	8.96258	4.6975	7.59086	6.57707	12.1242	7.17667	5.63748	9.82303	2.77685	12.6394	7.2488	11.1524	9.98366	9.3416	10.5296	1.57037	9.44462	12.2749	0.705313	4.52914	9.6209	1.2135	11.6299	-0.0128801	9.65499	7.7245	11.2535	12.6627	12.8716	13.3064	5.14808	-0.0162138	6.02999	7.68554	11.3082	3.99857
RIb13	Experiment 24	Homologous Reinfection	Time Point 3	Post Primary		0.696731	10.9241	8.18941	4.79147	2.7819	7.7414	8.29967	2.70636	9.07579	7.35133	9.63061	6.39881	12.1191	7.47352	5.16428	9.84536	2.99793	12.688	7.16326	11.1874	10.0963	9.6704	10.4885	1.67856	9.73767	12.4052	1.27687	4.59215	9.66572	0.633588	11.5967	0.113658	9.80455	7.27344	11.4615	12.6001	12.9681	13.2546	5.17493	0.0302773	6.45931	7.45214	11.3891	4.40822
ROc14	Experiment 24	Homologous Reinfection	Time Point 3	Post Primary		0.0977506	10.8561	8.29061	4.1908	3.02881	7.80535	7.88348	3.56004	9.26085	8.62197	11.0401	6.73601	12.1608	7.47327	4.87894	10.0079	4.23209	12.6749	7.28836	11.0465	10.041	9.11243	10.523	0.062505	10.2148	12.2225	2.23243	4.79381	9.72414	2.28496	11.6565	0.130517	9.84386	6.01078	11.2244	12.3837	12.8631	13.2328	4.59859	0.1209	6.41255	7.91461	11.008	3.99819
RBg14	Experiment 24	Homologous Reinfection	Time Point 3	Post Primary		0.316952	10.6978	8.26782	4.71367	3.43648	7.85357	7.63562	4.03808	9.02034	6.54052	8.78922	6.44589	12.0009	7.35394	5.06982	9.85557	3.32796	12.2704	7.22996	10.8872	9.62756	8.78417	10.3311	3.37616	9.62441	12.3371	1.86841	5.19204	9.62489	2.02981	11.2999	-0.161843	9.65422	6.42209	11.4874	12.2901	13.8199	13.3197	5.2649	0.888204	6.58163	7.11618	11.3366	4.07315
[truncated: 5,000 more columns]
