# Supplementary material for: Humoral immunity prevents clinical malaria during Plasmodium relapses without eliminating gametocytes
Source: PLoS Pathog. 2019 Sep 19;15(9):e1007974. doi: 10.1371/journal.ppat.1007974 (PMC6752766; doi:10.1371/journal.ppat.1007974)
Supplement: S7 Table — (XLSX) [file ppat.1007974.s019.xlsx]

## Sheet: Gene ID and Name List
Gene ID	Gene Annotation
PCYB_001010	CYIR protein
PCYB_001020	hypothetical protein
PCYB_001030	CYIR protein
PCYB_001040	CYIR protein
PCYB_001050	tryptophan-rich antigen
PCYB_001060	tryptophan-rich antigen
PCYB_001070	hypothetical protein
PCYB_001080	CYIR protein
PCYB_001090	hypothetical protein
PCYB_001100	knob-associated His-rich protein
PCYB_001110	heat shock protein
PCYB_001120	hypothetical protein
PCYB_001130	hypothetical protein
PCYB_001140	CYIR protein
PCYB_001150	CYIR protein
PCYB_001160	CYIR protein
PCYB_001170	40kDa heat shock protein
PCYB_001180	Pv-fam-d protein
PCYB_001190	Pv-fam-d protein
PCYB_001200	PST-A protein
PCYB_001210	CYIR protein
PCYB_001220	hypothetical protein
PCYB_001230	hypothetical protein
PCYB_001240	tryptophan-rich antigen
PCYB_001250	CYIR protein
PCYB_001260	CYIR protein
PCYB_001270	CYIR protein
PCYB_001280	hypothetical protein
PCYB_001290	hypothetical protein
PCYB_001300	hypothetical protein
PCYB_001310	hypothetical protein
PCYB_001320	hypothetical protein
PCYB_001330	hypothetical protein
PCYB_001340	hypothetical protein
PCYB_001350	hypothetical protein
PCYB_001360	CYIR protein
PCYB_001370	hypothetical protein
PCYB_001380	hypothetical protein
PCYB_001390	CYIR protein
PCYB_001400	hypothetical protein
PCYB_001410	hypothetical protein
PCYB_001420	hypothetical protein
PCYB_001430	hypothetical protein
PCYB_001440	hypothetical protein
PCYB_001450	hypothetical protein
PCYB_001460	phist protein
PCYB_001470	hypothetical protein
PCYB_001480	hypothetical protein
PCYB_001490	hypothetical protein
PCYB_001500	RAD protein
PCYB_001510	CYIR protein
PCYB_001520	Pv-fam-d protein
PCYB_001530	hypothetical protein
PCYB_001540	CYIR protein
PCYB_001550	hypothetical protein
PCYB_001560	hypothetical protein
PCYB_001570	CYIR protein
PCYB_001580	CYIR protein
PCYB_001590	CYIR protein
PCYB_001600	hypothetical protein
PCYB_001610	CYIR protein
PCYB_001620	CYIR protein
PCYB_001630	CYIR protein
PCYB_001640	hypothetical protein
PCYB_001650	CYIR protein
PCYB_001660	hypothetical protein
PCYB_001670	hypothetical protein
PCYB_001680	CYIR protein
PCYB_001690	hypothetical protein
PCYB_001700	hypothetical protein
PCYB_001710	CYIR protein
PCYB_001720	CYIR protein
PCYB_001730	hypothetical protein
PCYB_001740	hypothetical protein
PCYB_001750	CYIR protein
PCYB_001760	CYIR protein
PCYB_001770	CYIR protein
PCYB_001780	hypothetical protein
PCYB_001790	tryptophan-rich antigen
PCYB_001800	hypothetical protein
PCYB_001810	CYIR protein
PCYB_001820	hypothetical protein
PCYB_001830	hypothetical protein
PCYB_001840	hypothetical protein
PCYB_001850	hypothetical protein
PCYB_001860	CYIR protein
PCYB_001870	CYIR protein
PCYB_001880	hypothetical protein
PCYB_001890	hypothetical protein
PCYB_001900	hypothetical protein
PCYB_001910	hypothetical protein
PCYB_001920	hypothetical protein
PCYB_001930	hypothetical protein
PCYB_001940	hypothetical protein
PCYB_001950	hypothetical protein
PCYB_001960	hypothetical protein
PCYB_001970	tryptophan-rich antigen
PCYB_001980	tryptophan-rich antigen
PCYB_001990	hypothetical protein
PCYB_002000	CYIR protein
PCYB_002020	hypothetical protein
PCYB_002030	hypothetical protein
PCYB_002040	hypothetical protein
PCYB_002050	CYIR protein
PCYB_002060	CYIR protein
PCYB_002070	hypothetical protein
PCYB_002080	hypothetical protein
PCYB_002090	hypothetical protein
PCYB_002100	hypothetical protein
PCYB_002110	Pvstp1
PCYB_002120	hypothetical protein
PCYB_002130	hypothetical protein
PCYB_002140	hypothetical protein
PCYB_002150	hypothetical protein
PCYB_002160	hypothetical protein
PCYB_002170	hypothetical protein
PCYB_002180	hypothetical protein
PCYB_002190	hypothetical protein
PCYB_002200	hypothetical protein
PCYB_002210	hypothetical protein
PCYB_002220	CYIR protein
PCYB_002230	hypothetical protein
PCYB_002240	Pvstp1
PCYB_002250	PST-A protein
PCYB_002260	CYIR protein
PCYB_002270	hypothetical protein
PCYB_002280	CYIR protein
PCYB_002290	hypothetical protein
PCYB_002300	hypothetical protein
PCYB_002310	hypothetical protein
PCYB_002320	hypothetical protein
PCYB_002330	hypothetical protein
PCYB_002340	CYIR protein
PCYB_002350	hypothetical protein
PCYB_002360	hypothetical protein
PCYB_002370	hypothetical protein
PCYB_002380	hypothetical protein
PCYB_002390	CYIR protein
PCYB_002400	CYIR protein
PCYB_002410	hypothetical protein
PCYB_002420	hypothetical protein
PCYB_002430	hypothetical protein
PCYB_002440	hypothetical protein
PCYB_002450	hypothetical protein
PCYB_002460	hypothetical protein
PCYB_002470	hypothetical protein
PCYB_002480	hypothetical protein
PCYB_002490	CYIR protein
PCYB_002500	hypothetical protein
PCYB_002510	hypothetical protein
PCYB_002520	hypothetical protein
PCYB_002530	hypothetical protein
PCYB_002540	hypothetical protein
PCYB_002550	hypothetical protein
PCYB_002560	CYIR protein
PCYB_002570	hypothetical protein
PCYB_002580	hypothetical protein
PCYB_002590	hypothetical protein
PCYB_002600	CYIR protein
PCYB_002610	CYIR protein
PCYB_002620	hypothetical protein
PCYB_002630	CYIR protein
PCYB_002640	hypothetical protein
PCYB_002650	hypothetical protein
PCYB_002660	hypothetical protein
PCYB_002670	hypothetical protein
PCYB_002680	CYIR protein
PCYB_002690	hypothetical protein
PCYB_002700	CYIR protein
PCYB_002710	hypothetical protein
PCYB_002720	hypothetical protein
PCYB_002730	ubiquitin carboxyl-terminal hydrolase
PCYB_002740	hypothetical protein
PCYB_002750	CYIR protein
PCYB_002760	hypothetical protein
PCYB_002770	hypothetical protein
PCYB_002780	CYIR protein
PCYB_002790	CYIR protein
PCYB_002800	CYIR protein
PCYB_002810	hypothetical protein
PCYB_002820	CYIR protein
PCYB_002830	hypothetical protein
PCYB_002840	CYIR protein
PCYB_002850	RAD protein
PCYB_002860	phist protein
PCYB_002870	tryptophan-rich antigen
PCYB_002880	Pv-fam-c protein
PCYB_002890	CYIR protein
PCYB_002900	CYIR protein
PCYB_002910	hypothetical protein
PCYB_002920	hypothetical protein
PCYB_002930	hypothetical protein
PCYB_002940	hypothetical protein
PCYB_002950	hypothetical protein
PCYB_002960	tryptophan-rich antigen
PCYB_002970	hypothetical protein
PCYB_002980	CYIR protein
PCYB_002990	hypothetical protein
PCYB_003000	hypothetical protein
PCYB_003010	hypothetical protein
PCYB_003020	hypothetical protein
PCYB_003030	CYIR protein
PCYB_003040	hypothetical protein
PCYB_003050	hypothetical protein
PCYB_003060	hypothetical protein
PCYB_003070	hypothetical protein
PCYB_003080	hypothetical protein
PCYB_003090	hypothetical protein
PCYB_003100	hypothetical protein
PCYB_003110	CYIR protein
PCYB_003120	hypothetical protein
PCYB_003130	hypothetical protein
PCYB_003140	hypothetical protein
PCYB_003150	hypothetical protein
PCYB_003160	hypothetical protein
PCYB_003170	hypothetical protein
PCYB_003180	tryptophan-rich antigen
PCYB_003190	tryptophan-rich antigen
PCYB_003200	hypothetical protein
PCYB_003210	hypothetical protein
PCYB_003220	hypothetical protein
PCYB_003230	CYIR protein
PCYB_003240	hypothetical protein
PCYB_003250	hypothetical protein
PCYB_003260	hypothetical protein
PCYB_003270	phist protein
PCYB_003280	hypothetical protein
PCYB_003290	CYIR protein
PCYB_003300	hypothetical protein
PCYB_003310	hypothetical protein
PCYB_003320	hypothetical protein
PCYB_003330	hypothetical protein
PCYB_003340	CYIR protein
PCYB_003350	hypothetical protein
PCYB_003360	hypothetical protein
PCYB_003370	hypothetical protein
PCYB_003380	hypothetical protein
PCYB_003390	hypothetical protein
PCYB_003400	hypothetical protein
PCYB_003410	hypothetical protein
PCYB_003420	hypothetical protein
PCYB_003430	hypothetical protein
PCYB_003440	hypothetical protein
PCYB_003450	hypothetical protein
PCYB_003460	hypothetical protein
PCYB_003470	CYIR protein
PCYB_003480	hypothetical protein
PCYB_003490	hypothetical protein
PCYB_003500	hypothetical protein
PCYB_003510	CYIR protein
PCYB_003520	CYIR protein
PCYB_003530	CYIR protein
PCYB_003540	CYIR protein
PCYB_003550	hypothetical protein
PCYB_003560	hypothetical protein
PCYB_003570	hypothetical protein
PCYB_003580	hypothetical protein
PCYB_003590	hypothetical protein
PCYB_003600	hypothetical protein
PCYB_003610	hypothetical protein
PCYB_003620	CYIR protein
PCYB_003630	hypothetical protein
PCYB_003640	hypothetical protein
PCYB_003650	hypothetical protein
PCYB_003660	hypothetical protein
PCYB_003670	CYIR protein
PCYB_003680	CYIR protein
PCYB_003690	hypothetical protein
PCYB_003700	CYIR protein
PCYB_003710	hypothetical protein
PCYB_003720	hypothetical protein
PCYB_003730	hypothetical protein
PCYB_003740	hypothetical protein
PCYB_003750	hypothetical protein
PCYB_003760	CYIR protein
PCYB_003770	hypothetical protein
PCYB_003780	CYIR protein
PCYB_003790	hypothetical protein
PCYB_003800	hypothetical protein
PCYB_003810	hypothetical protein
PCYB_003820	CYIR protein
PCYB_003830	hypothetical protein
PCYB_003840	CYIR protein
PCYB_003850	hypothetical protein
PCYB_003860	hypothetical protein
PCYB_003870	hypothetical protein
PCYB_003880	hypothetical protein
PCYB_003890	hypothetical protein
PCYB_003900	hypothetical protein
PCYB_003910	hypothetical protein
PCYB_003920	CYIR protein
PCYB_003930	hypothetical protein
PCYB_003940	hypothetical protein
PCYB_003950	CYIR protein
PCYB_003960	hypothetical protein
PCYB_003970	hypothetical protein
PCYB_003980	hypothetical protein
PCYB_003990	CYIR protein
PCYB_004000	hypothetical protein
PCYB_004010	hypothetical protein
PCYB_004020	hypothetical protein
PCYB_004030	CYIR protein
PCYB_004040	hypothetical protein
PCYB_004050	hypothetical protein
PCYB_004060	CYIR protein
PCYB_004070	hypothetical protein
PCYB_004080	hypothetical protein
PCYB_004090	hypothetical protein
PCYB_004100	hypothetical protein
PCYB_004110	hypothetical protein
PCYB_004120	hypothetical protein
PCYB_004130	hypothetical protein
PCYB_004140	CYIR protein
PCYB_004150	hypothetical protein
PCYB_004160	hypothetical protein
PCYB_004170	CYIR protein
PCYB_004180	CYIR protein
PCYB_004190	hypothetical protein
PCYB_004200	RAD protein
PCYB_004210	hypothetical protein
PCYB_004220	CYIR protein
PCYB_004230	hypothetical protein
PCYB_004240	hypothetical protein
PCYB_004250	CYIR protein
PCYB_004260	hypothetical protein
PCYB_004270	CYIR protein
PCYB_004280	hypothetical protein
PCYB_004290	hypothetical protein
PCYB_004300	CYIR protein
PCYB_004310	CYIR protein
PCYB_004320	hypothetical protein
PCYB_004330	CYIR protein
PCYB_004340	hypothetical protein
PCYB_004350	hypothetical protein
PCYB_004360	CYIR protein
PCYB_004370	hypothetical protein
PCYB_004380	hypothetical protein
PCYB_004390	hypothetical protein
PCYB_004400	CYIR protein
PCYB_004410	CYIR protein
PCYB_004420	hypothetical protein
PCYB_004430	hypothetical protein
PCYB_004440	hypothetical protein
PCYB_004450	hypothetical protein
PCYB_004460	CYIR protein
PCYB_004470	hypothetical protein
PCYB_004480	hypothetical protein
PCYB_004490	hypothetical protein
PCYB_004500	hypothetical protein
PCYB_004510	CYIR protein
PCYB_004520	CYIR protein
PCYB_004530	hypothetical protein
PCYB_004540	hypothetical protein
PCYB_004550	Pv-fam-d protein
PCYB_004560	hypothetical protein
PCYB_004570	hypothetical protein
PCYB_004580	CYIR protein
PCYB_004590	hypothetical protein
PCYB_004600	Pv-fam-h protein
PCYB_004610	CYIR protein
PCYB_004620	hypothetical protein
PCYB_004630	CYIR protein
PCYB_004640	CYIR protein
PCYB_004650	CYIR protein
PCYB_004660	CYIR protein
PCYB_004670	hypothetical protein
PCYB_004680	hypothetical protein
PCYB_004690	hypothetical protein
PCYB_004700	hypothetical protein
PCYB_004710	hypothetical protein
PCYB_004720	hypothetical protein
PCYB_004730	hypothetical protein
PCYB_004740	CYIR protein
PCYB_004750	CYIR protein
PCYB_004760	hypothetical protein
PCYB_004770	hypothetical protein
PCYB_004780	hypothetical protein
PCYB_004790	hypothetical protein
PCYB_004800	hypothetical protein
PCYB_004810	hypothetical protein
PCYB_004820	hypothetical protein
PCYB_004830	hypothetical protein
PCYB_004840	hypothetical protein
PCYB_004850	hypothetical protein
PCYB_004860	CYIR protein
PCYB_004870	hypothetical protein
PCYB_004880	hypothetical protein
PCYB_004890	hypothetical protein
PCYB_004900	CYIR protein
PCYB_004910	hypothetical protein
PCYB_004920	hypothetical protein
PCYB_004930	CYIR protein
PCYB_004940	CYIR protein
PCYB_004950	hypothetical protein
PCYB_004960	CYIR protein
PCYB_004970	CYIR protein
PCYB_004980	hypothetical protein
PCYB_004990	CYIR protein
PCYB_005000	hypothetical protein
PCYB_005010	CYIR protein
PCYB_005020	hypothetical protein
PCYB_005030	CYIR protein
PCYB_005040	hypothetical protein
PCYB_005050	hypothetical protein
PCYB_005060	CYIR protein
PCYB_005070	CYIR protein
PCYB_005080	hypothetical protein
PCYB_005090	CYIR protein
PCYB_005100	hypothetical protein
PCYB_005110	CYIR protein
PCYB_005120	hypothetical protein
PCYB_005130	CYIR protein
PCYB_005140	hypothetical protein
PCYB_005150	hypothetical protein
PCYB_005160	hypothetical protein
PCYB_005170	hypothetical protein
PCYB_005180	hypothetical protein
PCYB_005190	hypothetical protein
PCYB_005200	CYIR protein
PCYB_005210	hypothetical protein
PCYB_005220	CYIR protein
PCYB_005230	CYIR protein
PCYB_005240	Pv-fam-d protein
PCYB_005250	hypothetical protein
PCYB_005260	hypothetical protein
PCYB_005270	hypothetical protein
PCYB_005280	hypothetical protein
PCYB_005290	hypothetical protein
PCYB_005300	CYIR protein
PCYB_005310	hypothetical protein
PCYB_005320	CYIR protein
PCYB_005330	hypothetical protein
PCYB_005340	hypothetical protein
PCYB_005350	hypothetical protein
PCYB_005360	hypothetical protein
PCYB_005370	hypothetical protein
PCYB_005380	hypothetical protein
PCYB_005390	hypothetical protein
PCYB_005400	CYIR protein
PCYB_005410	hypothetical protein
PCYB_005420	CYIR protein
PCYB_005430	hypothetical protein
PCYB_005440	hypothetical protein
PCYB_005450	hypothetical protein
PCYB_005460	CYIR protein
PCYB_005470	hypothetical protein
PCYB_005480	CYIR protein
PCYB_005490	CYIR protein
PCYB_005500	hypothetical protein
PCYB_005510	hypothetical protein
PCYB_005520	phist protein
PCYB_005530	hypothetical protein
PCYB_005540	CYIR protein
PCYB_005550	CYIR protein
PCYB_005560	phist protein
PCYB_005570	CYIR protein
PCYB_005580	hypothetical protein
PCYB_005590	hypothetical protein
PCYB_005600	hypothetical protein
PCYB_005610	hypothetical protein
PCYB_005620	hypothetical protein
PCYB_005630	hypothetical protein
PCYB_005640	hypothetical protein
PCYB_005650	CYIR protein
PCYB_005660	CYIR protein
PCYB_005670	hypothetical protein
PCYB_005680	CYIR protein
PCYB_005690	hypothetical protein
PCYB_005700	CYIR protein
PCYB_005710	hypothetical protein
PCYB_005720	CYIR protein
PCYB_005730	hypothetical protein
PCYB_005740	hypothetical protein
PCYB_005750	hypothetical protein
PCYB_005760	hypothetical protein
PCYB_005770	CYIR protein
PCYB_005780	hypothetical protein
PCYB_005790	hypothetical protein
PCYB_005800	hypothetical protein
PCYB_005810	hypothetical protein
PCYB_005820	hypothetical protein
PCYB_005830	hypothetical protein
PCYB_005840	hypothetical protein
PCYB_005850	hypothetical protein
PCYB_005860	hypothetical protein
PCYB_005870	CYIR protein
PCYB_005880	hypothetical protein
PCYB_005890	hypothetical protein
PCYB_005900	hypothetical protein
PCYB_005910	hypothetical protein
PCYB_005920	CYIR protein
PCYB_005930	CYIR protein
PCYB_005940	hypothetical protein
PCYB_005950	Pv-fam-d protein
PCYB_005960	CYIR protein
PCYB_005970	CYIR protein
PCYB_005980	hypothetical protein
PCYB_005990	hypothetical protein
PCYB_006000	CYIR protein
PCYB_006010	hypothetical protein
PCYB_006020	hypothetical protein
PCYB_006030	hypothetical protein
PCYB_006040	hypothetical protein
PCYB_006050	CYIR protein
PCYB_006060	hypothetical protein
PCYB_006070	hypothetical protein
PCYB_006080	hypothetical protein
PCYB_006090	hypothetical protein
PCYB_006100	hypothetical protein
PCYB_006110	CYIR protein
PCYB_006120	hypothetical protein
PCYB_006130	hypothetical protein
PCYB_006140	hypothetical protein
PCYB_006150	hypothetical protein
PCYB_006160	hypothetical protein
PCYB_006170	hypothetical protein
PCYB_006180	hypothetical protein
PCYB_006190	CYIR protein
PCYB_006200	CYIR protein
PCYB_006210	hypothetical protein
PCYB_006220	hypothetical protein
PCYB_006230	hypothetical protein
PCYB_006240	hypothetical protein
PCYB_006250	hypothetical protein
PCYB_006260	hypothetical protein
PCYB_006270	RAD protein
PCYB_006280	hypothetical protein
PCYB_006290	CYIR protein
PCYB_006300	hypothetical protein
PCYB_006310	hypothetical protein
PCYB_006320	hypothetical protein
PCYB_006330	hypothetical protein
PCYB_006340	hypothetical protein
PCYB_006350	co-chaperone Hsc20
PCYB_006360	hypothetical protein
PCYB_006370	hypothetical protein
PCYB_006380	hypothetical protein
PCYB_006390	CYIR protein
PCYB_006400	hypothetical protein
PCYB_006410	hypothetical protein
PCYB_006420	hypothetical protein
PCYB_006430	hypothetical protein
PCYB_006440	CYIR protein
PCYB_006450	CYIR protein
PCYB_006460	CYIR protein
PCYB_006470	hypothetical protein
PCYB_006480	hypothetical protein
PCYB_006490	hypothetical protein
PCYB_006500	hypothetical protein
PCYB_006510	CYIR protein
PCYB_006520	hypothetical protein
PCYB_006530	hypothetical protein
PCYB_006540	hypothetical protein
PCYB_006550	hypothetical protein
PCYB_006560	hypothetical protein
PCYB_006570	hypothetical protein
PCYB_006580	RAD protein
PCYB_006590	Pv-fam-d protein
PCYB_006600	hypothetical protein
PCYB_006610	hypothetical protein
PCYB_006620	hypothetical protein
PCYB_006630	hypothetical protein
PCYB_006640	hypothetical protein
PCYB_006650	CYIR protein
PCYB_006660	hypothetical protein
PCYB_006670	hypothetical protein
PCYB_006680	hypothetical protein
PCYB_006690	hypothetical protein
PCYB_006700	hypothetical protein
PCYB_006710	CYIR protein
PCYB_006720	hypothetical protein
PCYB_006730	hypothetical protein
PCYB_006740	Pv-fam-h protein
PCYB_006750	hypothetical protein
PCYB_006760	hypothetical protein
PCYB_006770	hypothetical protein
PCYB_006780	hypothetical protein
PCYB_006790	CYIR protein
PCYB_006800	hypothetical protein
PCYB_006810	hypothetical protein
PCYB_006820	hypothetical protein
PCYB_006830	hypothetical protein
PCYB_006840	CYIR protein
PCYB_006850	hypothetical protein
PCYB_006860	CYIR protein
PCYB_006870	hypothetical protein
PCYB_006880	hypothetical protein
PCYB_006890	hypothetical protein
PCYB_006900	CYIR protein
PCYB_006910	CYIR protein
PCYB_006920	hypothetical protein
PCYB_006930	CYIR protein
PCYB_006940	hypothetical protein
PCYB_006950	hypothetical protein
PCYB_006960	hypothetical protein
PCYB_006970	CYIR protein
PCYB_006980	hypothetical protein
PCYB_006990	CYIR protein
PCYB_007000	hypothetical protein
PCYB_007010	hypothetical protein
PCYB_007020	CYIR protein
PCYB_007030	CYIR protein
PCYB_007040	cell division cycle protein 20 homolog
PCYB_007050	CYIR protein
PCYB_007060	hypothetical protein
PCYB_007070	CYIR protein
PCYB_007080	CYIR protein
PCYB_007090	hypothetical protein
PCYB_007100	sexual stage surface protein Pvs28
PCYB_007110	CYIR protein
PCYB_007120	CYIR protein
PCYB_007130	CYIR protein
PCYB_007140	hypothetical protein
PCYB_007150	CYIR protein
PCYB_007160	hypothetical protein
PCYB_007170	hypothetical protein
PCYB_007180	Pv-fam-d protein
PCYB_007190	CYIR protein
PCYB_007200	Pv-fam-d protein
PCYB_007210	hypothetical protein
PCYB_007220	hypothetical protein
PCYB_007230	hypothetical protein
PCYB_007240	hypothetical protein
PCYB_007250	hypothetical protein
PCYB_007260	hypothetical protein
PCYB_007270	CYIR protein
PCYB_007280	hypothetical protein
PCYB_007290	hypothetical protein
PCYB_007300	hypothetical protein
PCYB_007310	hypothetical protein
PCYB_007320	hypothetical protein
PCYB_007330	hypothetical protein
PCYB_007340	CYIR protein
PCYB_007350	hypothetical protein
PCYB_007360	CYIR protein
PCYB_007370	hypothetical protein
PCYB_007380	CYIR protein
PCYB_007390	hypothetical protein
PCYB_007400	hypothetical protein
PCYB_007410	CYIR protein
PCYB_007420	CYIR protein
PCYB_007430	hypothetical protein
PCYB_007440	hypothetical protein
PCYB_007450	hypothetical protein
PCYB_007460	hypothetical protein
PCYB_007470	hypothetical protein
PCYB_007480	CYIR protein
PCYB_007490	hypothetical protein
PCYB_007500	hypothetical protein
PCYB_007510	hypothetical protein
PCYB_007520	Pv-fam-d protein
PCYB_007530	CYIR protein
PCYB_007540	hypothetical protein
PCYB_007550	hypothetical protein
PCYB_007560	hypothetical protein
PCYB_007570	hypothetical protein
PCYB_007580	hypothetical protein
PCYB_007590	CYIR protein
PCYB_007600	hypothetical protein
PCYB_007610	hypothetical protein
PCYB_007620	hypothetical protein
PCYB_007630	hypothetical protein
PCYB_007640	hypothetical protein
PCYB_007650	CYIR protein
PCYB_007660	hypothetical protein
PCYB_007670	hypothetical protein
PCYB_007680	hypothetical protein
PCYB_007690	hypothetical protein
PCYB_007700	rRNA methylase
PCYB_007710	hypothetical protein
PCYB_007720	hypothetical protein
PCYB_007730	CYIR protein
PCYB_007740	hypothetical protein
PCYB_007750	hypothetical protein
PCYB_007760	hypothetical protein
PCYB_007770	hypothetical protein
PCYB_007780	hypothetical protein
PCYB_007790	hypothetical protein
PCYB_007800	hypothetical protein
PCYB_007810	hypothetical protein
PCYB_007820	hypothetical protein
PCYB_007830	hypothetical protein
PCYB_007840	Pv-fam-d protein
PCYB_007850	CYIR protein
PCYB_007860	hypothetical protein
PCYB_007870	hypothetical protein
PCYB_007880	hypothetical protein
PCYB_007890	hypothetical protein
PCYB_007900	CYIR protein
PCYB_007910	CYIR protein
PCYB_007920	CYIR protein
PCYB_007930	hypothetical protein
PCYB_007940	hypothetical protein
PCYB_007950	hypothetical protein
PCYB_007960	hypothetical protein
PCYB_007970	hypothetical protein
PCYB_007980	hypothetical protein
PCYB_007990	CYIR protein
PCYB_008000	CYIR protein
PCYB_008010	hypothetical protein
PCYB_008020	CYIR protein
PCYB_008030	CYIR protein
PCYB_008040	CYIR protein
PCYB_008050	CYIR protein
PCYB_008060	CYIR protein
PCYB_008070	hypothetical protein
PCYB_008080	CYIR protein
PCYB_008090	CYIR protein
PCYB_008100	CYIR protein
PCYB_008110	hypothetical protein
PCYB_008120	CYIR protein
PCYB_008130	CYIR protein
PCYB_008140	CYIR protein
PCYB_008150	hypothetical protein
PCYB_008160	CYIR protein
PCYB_008170	hypothetical protein
PCYB_008180	hypothetical protein
PCYB_008190	hypothetical protein
PCYB_008200	hypothetical protein
PCYB_008210	hypothetical protein
PCYB_008220	hypothetical protein
PCYB_008230	CYIR protein
PCYB_008240	hypothetical protein
PCYB_008250	hypothetical protein
PCYB_008260	hypothetical protein
PCYB_008270	hypothetical protein
PCYB_008280	CYIR protein
PCYB_008290	hypothetical protein
PCYB_008300	hypothetical protein
PCYB_008310	CYIR protein
PCYB_008320	CYIR protein
PCYB_011010	chitinase
PCYB_011020	hypothetical protein
PCYB_011023	tRNA-Ala
PCYB_011027	tRNA-Tyr
PCYB_011030	hypothetical protein
PCYB_011040	hypothetical protein
PCYB_011050	hypothetical protein
PCYB_011060	hypothetical protein
PCYB_011070	hypothetical protein
PCYB_011080	hypothetical protein
PCYB_011090	erythrocyte membrane-associated antigen
PCYB_011100	hypothetical protein
PCYB_011110	hypothetical protein
PCYB_011120	hypothetical protein
PCYB_011130	hypothetical protein
PCYB_011140	hypothetical protein
PCYB_011150	hypothetical protein
PCYB_011160	NOL1%2FNOP2%2Fsun family methyltransferase
PCYB_011170	hypothetical protein
PCYB_011180	WD domain G-beta repeat domain containing protein
PCYB_011190	calcium-dependent protein kinase 3
PCYB_011200	ubiquitin transferase
PCYB_011210	hypothetical protein
PCYB_011220	protein serine%2Fthreonine phosphatase 2C
PCYB_011230	peptide chain release factor
PCYB_011240	mRNA-capping enzyme
PCYB_011250	hypothetical protein
PCYB_011260	hypothetical protein
PCYB_011270	origin recognition subunit
PCYB_011280	DNA replication licensing factor MCM7
PCYB_011290	endonuclease%2Fexonuclease%2Fphosphatase domain containing protein
PCYB_011300	RNA-helicase
PCYB_011310	40S ribosomal protein S29
PCYB_011320	hypothetical protein
PCYB_011330	ATP synthase lipid-binding protein mitochondrial precursor
PCYB_011340	hypothetical protein
PCYB_011350	hypothetical protein
PCYB_011360	hypothetical protein
PCYB_011370	hypothetical protein
PCYB_011380	60S ribosomal protein L37
PCYB_011390	erythrocyte membrane protein
PCYB_011400	hypothetical protein
PCYB_011410	DNA mismatch repair enzyme
PCYB_011412	tRNA-Thr
PCYB_011414	tRNA-His
PCYB_011416	tRNA-Lys
PCYB_011418	tRNA-Lys
PCYB_011420	hypothetical protein
PCYB_011430	rhoptry associated membrane antigen
PCYB_011440	AAA family ATPase
PCYB_011450	hypothetical protein
PCYB_011460	reticulocyte-binding protein
PCYB_011470	erythrocyte membrane protein
PCYB_011480	hypothetical protein
PCYB_011490	ribosomal protein S8e
PCYB_011500	hypothetical protein
PCYB_011510	hypothetical protein
PCYB_011520	DNA-directed RNA polymerase II 8.2 kDa polypeptide putative
PCYB_011530	hypothetical protein
PCYB_011540	p53-related protein kinase
PCYB_011550	heat shock protein 86
PCYB_011560	heat shock protein 86 family
PCYB_011570	cloroquine resistance associated protein O2
PCYB_011580	cloroquine resistance associated protein Cg8
PCYB_011590	cloroquine resistance associated protein Cg4
PCYB_011600	cloroquine resistance associated protein Cg3
PCYB_011610	chloroquine resistance transporter
PCYB_011620	cloroquine resistance associated protein cg1
PCYB_011630	glutaredoxin domain containing protein
PCYB_011640	cloroquine resistance associated protein Cg2
PCYB_011650	cloroquine resistance asscociatd protein Cg7
PCYB_011660	hypothetical protein
PCYB_011670	POP1-like nucleolar ribonuclease
PCYB_011680	PST-A protein
PCYB_011690	PST-A protein
PCYB_011700	hypothetical protein
PCYB_011710	hypothetical protein
PCYB_011720	hypothetical protein
PCYB_011730	hypothetical protein
PCYB_011740	hypothetical protein
PCYB_011750	hypothetical protein
PCYB_011760	DNA repair protein
PCYB_011770	hypothetical protein
PCYB_011780	60S ribosomal protein L34-A
PCYB_011790	hypothetical protein
PCYB_011800	hypothetical protein
PCYB_011810	50S ribosomal protein L1
PCYB_011820	cell division cycle ATPase
PCYB_011830	hypothetical protein
PCYB_011840	hypothetical protein
PCYB_011850	hypothetical protein
PCYB_011860	sin3 associated polypeptide p18-like protein
PCYB_011870	regulator of chromosome condensation
PCYB_011880	coatomer epsilon subunit
PCYB_011890	NSFL1 cofactor p47
PCYB_011900	aspartyl protease
PCYB_011910	hypothetical protein
PCYB_011920	hypothetical protein
PCYB_011930	tyrosyl-tRNA synthetase
PCYB_011940	26S proteasome non-ATPase regulatory subunit 4
PCYB_011950	DegP-like serine protease 1 precursor
PCYB_011960	hypothetical protein
PCYB_011970	proteasome subunit alpha type 6
PCYB_011980	hypothetical protein
PCYB_011990	small GTPase Rab18
PCYB_012000	hypothetical protein
PCYB_012010	helicase
PCYB_012020	gas41 homologue
PCYB_012030	hypothetical protein
PCYB_012040	vacuolar proton translocating ATPase subunit A
PCYB_012050	mitogen-activated protein %28MAP%29 kinase phosphatase
PCYB_012060	hypothetical protein
PCYB_012070	kinesin
PCYB_012080	DnaJ domain containing protein
PCYB_012090	glycosyltransferase
PCYB_012100	ferlin
PCYB_012110	hypothetical protein
PCYB_012120	hypothetical protein
PCYB_012130	AAA family ATPase
PCYB_012140	hypothetical protein
PCYB_012150	serine%2Fthreonine protein kinase
PCYB_012160	phosphatase
PCYB_012170	hypothetical protein
PCYB_012180	hypothetical protein
PCYB_012190	hypothetical protein
PCYB_012200	hypothetical protein
PCYB_012210	hypothetical protein
PCYB_012220	alpha%2Fbeta hydrolase
PCYB_012230	GTP-ase activating protein
PCYB_012240	cyclophilin
PCYB_012250	hypothetical protein
PCYB_012260	pseudouridylate synthase 1
PCYB_012270	hypothetical protein
PCYB_012280	methionine aminopeptidase
PCYB_012290	hypothetical protein
PCYB_012300	hypothetical protein
PCYB_012310	proteasome beta-subunit type 4
PCYB_012320	tubulin gamma chain
PCYB_012330	hypothetical protein
PCYB_012340	hypothetical protein
PCYB_012350	AAA family ATPase
PCYB_012360	DNA repair protein rhp54
PCYB_012370	mitogen-activated protein kinase organizer 1
PCYB_012380	SF-assemblin
PCYB_012390	hypothetical protein
PCYB_012400	cyclophilin
PCYB_012410	hypothetical protein
PCYB_012420	serine%2Fthreonine protein phosphatase 2b
PCYB_012430	hypothetical protein
PCYB_012440	guanyl cyclase
PCYB_012450	phosphoinositide phosphatase SAC1
PCYB_012460	hypothetical protein
PCYB_012470	WD-repeat protein p103
PCYB_012480	1-cys peroxidoxin
PCYB_012490	transcription factor with AP2 domain%28s%29
PCYB_012500	NAD-specific glutamate dehydrogenase
PCYB_012510	reductase
PCYB_012520	mannose-6-phosphate isomerase
PCYB_012530	ubiquitin-like protease 1 homolog Ulp1 homolog
PCYB_012540	hypothetical protein
PCYB_012550	hypothetical protein
PCYB_012560	protein kinase
PCYB_012570	von Willebrand factor A-domain-related protein
PCYB_012577	28S ribosomal RNA
PCYB_012580	phist protein
PCYB_012590	hypothetical protein
PCYB_012600	hypothetical protein
PCYB_012610	hypothetical protein
PCYB_012620	hypothetical protein
PCYB_012640	VIR-like CYIR protein
PCYB_012650	VIR-like CYIR protein
PCYB_021010	hypothetical protein
PCYB_021020	VIR-like CYIR protein
PCYB_021030	VIR-like CYIR protein
PCYB_021040	VIR-like CYIR protein
PCYB_021050	VIR-like CYIR protein
PCYB_021060	VIR-like CYIR protein
PCYB_021070	VIR-like CYIR protein
PCYB_021080	tryptophan-rich antigen
PCYB_021090	hypothetical protein
PCYB_021100	KIR-like CYIR protein
PCYB_021110	VIR-like CYIR protein
PCYB_021120	KIR-like CYIR protein
PCYB_021130	VIR-like CYIR protein
PCYB_021140	VIR-like CYIR protein
PCYB_021150	VIR-like CYIR protein
PCYB_021160	VIR-like CYIR protein
PCYB_021170	hypothetical protein
PCYB_021180	tryptophan-rich antigen
PCYB_021190	hypothetical protein
PCYB_021200	hypothetical protein
PCYB_021210	hypothetical protein
PCYB_021220	hypothetical protein
PCYB_021230	hypothetical protein
PCYB_021233	28S ribosomal RNA
PCYB_021237	SSU ribosomal RNA
PCYB_021240	ABC transporter
PCYB_021250	hypothetical protein
PCYB_021260	TatD-like deoxyribonuclease
PCYB_021270	hypothetical protein
PCYB_021280	hypothetical protein
PCYB_021290	hypothetical protein
PCYB_021300	UMP-CMP kinase
PCYB_021310	hypothetical protein
PCYB_021320	replication factor c
PCYB_021330	hypothetical protein
PCYB_021340	kinesin
PCYB_021350	hemoglobin and proliferation regulated protein HBR1
PCYB_021360	transcription initiation factor TFIIB
PCYB_021370	chromatin assembly factor 1 protein WD40 domain
PCYB_021380	phosphatidylinositol-4-phosphate 5-kinase
PCYB_021390	bromodomain protein
PCYB_021400	DNA-directed RNA polymerase 2 subunit
PCYB_021410	human hepatopoietin-like protein putative
PCYB_021420	selenocysteine-specific elongation factor selB homologue
PCYB_021430	hypothetical protein
PCYB_021440	hypothetical integral membrane protein DUF56 family
PCYB_021450	phenylalanyl-tRNA synthetase beta chain
PCYB_021460	hypothetical protein
PCYB_021470	cold-shock protein
PCYB_021480	N-acetyltransferase
PCYB_021490	tubulin-specific chaperone a
PCYB_021500	elongation of very long chain fatty acids protein 3
PCYB_021510	mRNA cleavage factor-like protein
PCYB_021520	LCCL domain
PCYB_021530	hypothetical protein
PCYB_021540	hypothetical protein
PCYB_021550	hypothetical protein
PCYB_021560	hypothetical protein
PCYB_021570	hypothetical protein
PCYB_021580	mitochondrial carrier protein
PCYB_021590	hypothetical protein
PCYB_021600	hypothetical protein
PCYB_021610	20S proteasome subunit beta-3
PCYB_021620	hypothetical protein
PCYB_021630	DNA repair exonuclease
PCYB_021640	hypothetical protein
PCYB_021650	serine%2Fthreonine protein kinase
PCYB_021660	patched family protein
PCYB_021670	hypothetical protein
PCYB_021680	endonuclease
PCYB_021690	hypothetical protein
PCYB_021700	centrin
PCYB_021710	hypothetical protein
PCYB_021720	small GTPase Rab5c
PCYB_021730	ribosome biogenesis protein BMS1
PCYB_021740	hypothetical protein
PCYB_021750	hypothetical protein
PCYB_021760	hypothetical protein
PCYB_021770	calcium-transporting ATPase
PCYB_021780	hypothetical protein
PCYB_021790	vacuolar ATP synthase subunit C
PCYB_021800	hypothetical protein
PCYB_021810	DNA binding protein
PCYB_021820	hypothetical protein
PCYB_021830	asparagine-rich antigen
PCYB_021840	hypothetical protein
PCYB_021850	hypothetical protein
PCYB_021860	hypothetical protein
PCYB_021870	hypothetical protein
PCYB_021880	hypothetical protein
PCYB_021890	hypothetical protein
PCYB_021900	transporter
PCYB_021910	transporter
PCYB_021920	hypothetical protein
PCYB_021930	hypothetical protein
PCYB_021940	4-hydroxy-3-methylbut-2-enyl diphosphate reductase
PCYB_021950	ubiquitin carboxyl-terminal hydrolase
PCYB_021970	hypothetical protein
PCYB_021980	hypothetical protein
PCYB_021990	hypothetical protein
PCYB_022000	hypothetical protein
PCYB_022010	actin
PCYB_022020	hypothetical protein
PCYB_022030	hypothetical protein
PCYB_022040	hypothetical protein
PCYB_022050	zinc-carboxypeptidase
PCYB_022060	hypothetical protein
PCYB_022070	hypothetical protein
PCYB_022080	hypothetical protein
PCYB_022090	hypothetical protein
PCYB_022100	aspartate-tRNA ligase
PCYB_022110	hypothetical protein
PCYB_022120	DNA mismatch repair protein PMS2
PCYB_022130	hypothetical protein
PCYB_022140	ubiquitin carboxyl-terminal hydrolase family 2
PCYB_022150	hypothetical protein
PCYB_022160	hypothetical protein
PCYB_022170	defender against cell death 2
PCYB_022180	hypothetical protein
PCYB_022190	Vps53-like protein
PCYB_022200	hypothetical protein
PCYB_022210	cysteine desulfurase mitochondrial precursor
PCYB_022220	DNA %28cytosine-5%29-methyltransferase-like protein 2
PCYB_022230	proteasome subunit alpha type 7-2
PCYB_022240	hypothetical protein
PCYB_022250	hypothetical protein
PCYB_022260	hypothetical protein
PCYB_022270	cation-transporting ATPase
PCYB_022280	hypothetical protein
PCYB_022290	eukaryotic translation initiation factor 2 alpha subunit
PCYB_022300	hypothetical protein
PCYB_022310	hypothetical protein
PCYB_022320	hypothetical protein
PCYB_022330	hypothetical protein
PCYB_022340	hypothetical protein
PCYB_022350	hypothetical protein
PCYB_022360	hypothetical protein
PCYB_022370	hypothetical protein
PCYB_022380	hypothetical protein
PCYB_022390	signal recognition particle 9 kDa protein
PCYB_022400	hypothetical protein
PCYB_022410	peroxiredoxin
PCYB_022420	mRNA decay protein
PCYB_022430	BRIX domain
PCYB_022440	mRNA %28N6-adenosine%29-methyltransferase
PCYB_022450	hypothetical protein
PCYB_022460	hypothetical protein
PCYB_022470	dynein light chain
PCYB_022480	dynein heavy chain
PCYB_022490	hypothetical protein
PCYB_022500	hypothetical protein
PCYB_022510	adapter-related protein complex 4 beta 1 subunit
PCYB_022520	hypothetical protein
PCYB_022530	hypothetical protein
PCYB_022540	hypothetical protein
PCYB_022543	tRNA-Val
PCYB_022547	tRNA-Thr
PCYB_022550	hypothetical protein
PCYB_022560	hypothetical protein
PCYB_022570	hypothetical protein
PCYB_031010	VIR-like CYIR protein
PCYB_031020	VIR-like CYIR protein
PCYB_031030	hypothetical protein
PCYB_031040	hypothetical protein
PCYB_031050	hypothetical protein
PCYB_031060	RAD protein
PCYB_031065	tRNA-Asn
PCYB_031070	hypothetical protein
PCYB_031080	hypothetical protein
PCYB_031090	hypothetical protein
PCYB_031100	hypothetical protein
PCYB_031110	ubiquitin-specific protease
PCYB_031120	hypothetical protein
PCYB_031130	hypothetical protein
PCYB_031140	splicing factor
PCYB_031150	alpha%2Fbeta hydrolase
PCYB_031160	hypothetical protein
PCYB_031170	hypothetical protein
PCYB_031180	transcription factor with AP2 domain%28s%29
PCYB_031190	hypothetical protein
PCYB_031200	hypothetical protein
PCYB_031210	6-cysteine protein
PCYB_031220	6-cysteine protein
PCYB_031230	Pf52-like protein
PCYB_031240	hypothetical protein
PCYB_031250	protease
PCYB_031260	hypothetical protein
PCYB_031270	transmission-blocking target antigen Pcys230
PCYB_031280	ATP-dependent RNA helicase protein
PCYB_031290	Sec24-related protein
PCYB_031300	Plasmodium yoelii blood stage membrane protein ag-1
PCYB_031310	sequestrin
PCYB_031320	pre-mRNA splicing factor
PCYB_031330	hypothetical protein
PCYB_031340	secy-independent transporter protein
PCYB_031350	lysine decarboxylase
PCYB_031360	hypothetical protein
PCYB_031370	hypothetical protein
PCYB_031380	hypothetical protein
PCYB_031390	vacuolar ATP synthase subunit b
PCYB_031400	sexual stage antigen s16
PCYB_031410	hydroxyacyl glutathione hydrolase
PCYB_031420	hypothetical protein
PCYB_031430	hypothetical protein
PCYB_031440	hypothetical protein
PCYB_031450	ribosomal L25-like protein
PCYB_031460	hypothetical protein
PCYB_031470	hypothetical protein
PCYB_031480	methyltransferase
PCYB_031490	peptidyl-tRNA hydrolase
PCYB_031500	transcription factor IIS TFIIS
PCYB_031510	hypothetical protein
PCYB_031520	mitochondrial carrier protein
PCYB_031530	hypothetical protein
PCYB_031540	hypothetical protein
PCYB_031550	hypothetical protein
PCYB_031560	AAA family ATPase
PCYB_031570	hypothetical protein
PCYB_031580	hypothetical protein
PCYB_031590	hypothetical protein
PCYB_031600	zinc-finger RAN binding protein
PCYB_031610	hypothetical protein
PCYB_031620	flap exonuclease
PCYB_031630	sporozoite invasion-associated protein 1
PCYB_031640	sporozoite protein with MAC%2FPerforin domain
PCYB_031650	hypothetical protein
PCYB_031660	hypothetical protein
PCYB_031670	hypothetical protein
PCYB_031680	pre-mrna splicing factor
PCYB_031690	ribosomal processing protein
PCYB_031700	S-adenosyl-L-methionine-dependentmethyltransferase
PCYB_031710	chaperone DNAJ protein
PCYB_031720	NAD%28P%29-binding protein%2Freductase
PCYB_031730	replication factor a protein
PCYB_031740	polypeptide chain release factor 2
PCYB_031750	hypothetical protein
PCYB_031760	actin-like protein
PCYB_031770	hypothetical protein
PCYB_031773	tRNA-Ser
PCYB_031777	tRNA-Ile
PCYB_031780	protein phosphatase 2C
PCYB_031790	exosome complex exonuclease rrp4
PCYB_031800	hypothetical protein
PCYB_031810	hypothetical protein
PCYB_031820	hypothetical GTP binding protein 2
PCYB_031830	asparagine-rich protein
PCYB_031840	hypothetical protein
PCYB_031850	hypothetical protein
PCYB_031860	hypothetical protein
PCYB_031870	hypothetical protein
PCYB_031880	hypothetical protein
PCYB_031890	RNA helicase
PCYB_031893	tRNA-Ala
PCYB_031897	tRNA-Glu
PCYB_031900	hypothetical protein
PCYB_031910	hypothetical protein
PCYB_031920	hypothetical protein
PCYB_031930	DNA polymerase alpha
PCYB_031940	hypothetical protein
PCYB_031950	30S ribosomal protein S12
PCYB_031960	hypothetical protein
PCYB_031970	phosphopantothenate--cysteine ligase
PCYB_031980	RNA binding domain
PCYB_031990	hypothetical protein
PCYB_032000	hypothetical protein
PCYB_032010	hypothetical protein
PCYB_032020	hypothetical protein
PCYB_032030	cysteine desulfurase
PCYB_032040	hypothetical protein
PCYB_032050	eukaryotic translation initiation factor 3 subunit 2
PCYB_032060	transporter permease protein
PCYB_032070	hypothetical protein
PCYB_032080	hypothetical protein
PCYB_032090	hypothetical protein
PCYB_032100	transcription initiation factor IIE alpha subunit
PCYB_032110	queuine tRNA-ribosyltransferase
PCYB_032120	calcium-dependent protein kinase putative
PCYB_032130	hypothetical protein
PCYB_032140	seryl-tRNA synthetase
PCYB_032150	hypothetical protein
PCYB_032160	thioredoxin
PCYB_032170	dynein heavy chain
PCYB_032180	protein kinase domain containing protein
PCYB_032190	cysteine repeat modular protein 2 PbCRM2
PCYB_032200	30S ribosomal protein S8
PCYB_032210	prefoldin subunit 3
PCYB_032220	hypothetical protein
PCYB_032230	hypothetical protein
PCYB_032240	KIR-like CYIR protein
PCYB_032250	KIR-like CYIR protein
PCYB_032260	KIR-like CYIR protein
PCYB_032270	KIR-like CYIR protein
PCYB_032280	KIR-like CYIR protein
PCYB_032285	KIR-like CYIR protein
PCYB_032290	hypothetical protein
PCYB_032300	hypothetical protein
PCYB_032310	hypothetical protein
PCYB_032320	hypothetical protein
PCYB_032330	serine%2Fthreonine-protein kinase NEK4
PCYB_032340	actin-like protein
PCYB_032350	hypothetical protein
PCYB_032360	ligand-effect modulator 3 domain containing protein
PCYB_032370	60S ribosomal protein L11
PCYB_032380	40S ribosomal protein S10
PCYB_032390	hypothetical protein
PCYB_032400	hypothetical protein
PCYB_032410	3%27-5%27 exoribonuclease Csl4 homolog
PCYB_032420	hypothetical protein
PCYB_032430	hypothetical protein
PCYB_032440	hypothetical protein
PCYB_032450	ferrodoxin reductase
PCYB_032460	hypothetical protein
PCYB_032470	hypothetical protein
PCYB_032480	HAM1 domain containing protein
PCYB_032490	hypothetical protein
PCYB_032500	hypothetical protein
PCYB_032510	hypothetical protein
PCYB_032520	hypothetical protein
PCYB_032530	DEAD%2FDEAH box helicase
PCYB_032535	P36-like protein homologue
PCYB_032540	hypothetical protein
PCYB_032550	40S ribosomal protein S5
PCYB_032560	hypothetical protein
PCYB_032570	hypothetical protein
PCYB_032580	hypothetical protein
PCYB_032590	PelOta protein homologue
PCYB_032600	hypothetical protein
PCYB_032610	ubiquitin C-terminal hydrolase
PCYB_032620	GTP-binding protein
PCYB_032630	cell cycle control protein cwf15
PCYB_032640	hypothetical protein
PCYB_032650	hypothetical protein
PCYB_032660	hypothetical protein
PCYB_032670	hypothetical protein
PCYB_032680	tRNA guanylyltransferase
PCYB_032690	hypothetical protein
PCYB_032700	hypothetical protein
PCYB_032710	hypothetical protein
PCYB_032720	hypothetical protein
PCYB_032730	dynactin 4
PCYB_032740	hypothetical protein
PCYB_032750	metallo-beta-lactamase domain containing protein
PCYB_032760	hypothetical protein
PCYB_032770	RNA-binding protein
PCYB_032780	protein kinase domain containing protein
PCYB_032790	hypothetical protein
PCYB_032800	hypothetical protein
PCYB_032810	3-demethylubiquinone-9 3-methyltransferase
PCYB_032820	DnaJ domain containing protein
PCYB_032830	hypothetical protein
PCYB_032840	protein kinase
PCYB_032850	hypothetical protein
PCYB_032860	kelch domain-containing protein
PCYB_032870	kinesin
PCYB_032880	exonuclease I
PCYB_032890	hypothetical protein
PCYB_032900	mago nashi domain containing protein
PCYB_032910	hypothetical protein
PCYB_032920	hypothetical protein
PCYB_032923	SSU ribosomal RNA
PCYB_032927	28S ribosomal RNA
PCYB_032930	early transcribed membrane protein
PCYB_032940	hypothetical protein
PCYB_032950	hypothetical protein
PCYB_032960	hypothetical protein
PCYB_032970	hypothetical protein
PCYB_032980	hypothetical protein
PCYB_032990	hypothetical protein
PCYB_033000	hypothetical protein
PCYB_033010	hypothetical protein
PCYB_033020	VIR-like CYIR protein
PCYB_033030	VIR-like CYIR protein
PCYB_033040	VIR-like CYIR protein
PCYB_033050	hypothetical protein
PCYB_033060	hypothetical protein
PCYB_033070	hypothetical protein
PCYB_033080	VIR-like CYIR protein
PCYB_033090	Duffy binding protein 2
PCYB_041010	hypothetical protein
PCYB_041020	hypothetical protein
PCYB_041030	Pv-fam-b protein
PCYB_041040	Pv-fam-b protein
PCYB_041050	Pv-fam-b protein
PCYB_041060	liver stage antigen 3 precursor
PCYB_041070	hypothetical protein
PCYB_041080	RAD protein
PCYB_041090	hypothetical protein
PCYB_041100	replication factor C subunit 1
PCYB_041110	pseudouridine synthetase
PCYB_041120	ribosome associated membrane protein RAMP4
PCYB_041130	hypothetical protein
PCYB_041140	40S ribosomal protein S30
PCYB_041150	hypothetical protein
PCYB_041160	chromatin-binding protein
PCYB_041170	hypothetical protein
PCYB_041180	small nuclear ribonucleoprotein Sm D2
PCYB_041190	DEAD%2FDEAH box helicase
PCYB_041200	rRNA methylase
PCYB_041210	hypothetical protein
PCYB_041220	hypothetical protein
PCYB_041230	replication factor C subunit 2
PCYB_041240	hypothetical protein
PCYB_041250	40S ribosomal protein S26
PCYB_041260	hypothetical protein
PCYB_041270	hypothetical protein
PCYB_041280	calcium-dependent protein kinase 1
PCYB_041290	hypothetical protein
PCYB_041300	clathrin coat assembly protein AP17
PCYB_041310	hypothetical protein
PCYB_041320	ATP synthase alpha chain
PCYB_041330	hypothetical protein
PCYB_041340	hypothetical protein
PCYB_041350	hypothetical protein
PCYB_041360	hypothetical protein
PCYB_041370	MtN3%2Fsaliva family
PCYB_041380	hypothetical protein
PCYB_041390	vacuolar protein sorting-associated protein 45
PCYB_041400	hypothetical protein
PCYB_041410	hypothetical protein
PCYB_041420	hypothetical protein
PCYB_041430	helicase
PCYB_041440	DHHC zinc finger domain containing protein
PCYB_041450	origin recognition complex subunit 5
PCYB_041460	DNA-directed RNA polymerase II 135 kDa polypeptide
PCYB_041470	hypothetical protein
PCYB_041480	hypothetical protein
PCYB_041490	hypothetical protein
PCYB_041500	hypothetical protein
PCYB_041510	RING zinc finger protein
PCYB_041520	ATP-dependent acyl-CoA synthetase
PCYB_041530	hypothetical protein
PCYB_041540	hypothetical protein
PCYB_041550	hypothetical protein
PCYB_041560	calcium-dependent protein kinase 4
PCYB_041570	hypothetical protein
PCYB_041580	hypothetical protein
PCYB_041590	Ser%2FThr kinase
PCYB_041600	50S ribosomal protein L13
PCYB_041610	hypothetical protein
PCYB_041620	T-complex protein 1 theta subunit
PCYB_041630	hypothetical protein
PCYB_041640	hypothetical protein
PCYB_041650	hypothetical protein
PCYB_041660	hypothetical protein
PCYB_041670	hypothetical protein
PCYB_041680	serine%2Fthreonine protein kinase
PCYB_041690	hypothetical protein
PCYB_041700	heat shock protein
PCYB_041710	hypothetical protein
PCYB_041720	Leu%2FPhe-tRNA protein transferase
PCYB_041730	hypothetical protein
PCYB_041740	hypothetical protein
PCYB_041750	SPATR protein
PCYB_041760	hypothetical protein
PCYB_041770	hypothetical protein
PCYB_041780	eukaryotic peptide chain release factor subunit 1
PCYB_041790	50S ribosomal protein L7%2FL12
PCYB_041800	hypothetical protein
PCYB_041810	GDP-fucose transporter
PCYB_041820	hypothetical protein
PCYB_041830	asparagine - tRNA ligase
PCYB_041840	serine%2Fthreonine-specific protein kinase
PCYB_041850	hypothetical protein
PCYB_041860	hypothetical protein
PCYB_041870	beta-ketoacyl-acyl carrier protein synthase III precursor
PCYB_041880	hypothetical protein
PCYB_041890	small GTPase rab5
PCYB_041900	hypothetical protein
PCYB_041910	hypothetical protein
PCYB_041920	hypothetical protein
PCYB_041930	syntaxin
PCYB_041940	hypothetical protein
PCYB_041950	hypothetical protein
PCYB_041960	hypothetical protein
PCYB_041970	transporter
PCYB_041980	hypothetical protein
PCYB_041990	60S ribosomal protein L37a
PCYB_042000	transport protein SEC61 gamma subunit
PCYB_042010	eIF-4A-like DEAD family RNA helicase
PCYB_042020	hypothetical protein
PCYB_042030	amine transporter
PCYB_042040	hypothetical protein
PCYB_042050	hypothetical protein
PCYB_042060	2C-methyl-D-erythritol 2
PCYB_042070	hypothetical protein
PCYB_042080	phospholipase A2
PCYB_042090	transmission-blocking target antigen Pcys230
PCYB_042100	sexual stage antigen s48%2F45 domain containing protein
PCYB_042110	hypothetical protein
PCYB_042120	hypothetical protein
PCYB_042130	ribosome releasing factor
PCYB_042140	acyl carrier protein 4 chloroplast precursor
PCYB_042150	hypothetical protein
PCYB_042160	hypothetical protein
PCYB_042170	RNA-binding protein
PCYB_042180	hypothetical protein
PCYB_042190	serine-repeat antigen
PCYB_042200	serine-repeat antigen
PCYB_042210	serine-repeat antigen
PCYB_042220	serine-repeat antigen
PCYB_042230	serine-repeat antigen
PCYB_042240	serine-repeat antigen
PCYB_042270	serine-repeat antigen
PCYB_042280	serine-repeat antigen
PCYB_042290	serine-repeat antigen
PCYB_042300	serine-repeat antigen
PCYB_042310	serine-repeat antigen
PCYB_042320	iron-sulfur cluster assembly accessory protein
PCYB_042330	hypothetical protein
PCYB_042340	merozoite surface protein 4
PCYB_042350	merozoite surface protein 5
PCYB_042360	adenylosuccinate lyase
PCYB_042370	transcription factor
PCYB_042380	hypothetical protein
PCYB_042390	hypothetical protein
PCYB_042400	transporter
PCYB_042410	SufE-like protein
PCYB_042420	DNA repair endonuclease
PCYB_042430	26S proteasome regulatory subunit
PCYB_042440	PH domain containing protein
PCYB_042450	hypothetical protein
PCYB_042460	hypothetical protein
PCYB_042470	DNA-directed RNA polymerase II 16 kDa subunit
PCYB_042480	hypothetical protein
PCYB_042490	hypothetical protein
PCYB_042500	hypothetical protein
PCYB_042510	hypothetical protein
PCYB_042520	transmission-blocking target antigen s230 precursor
PCYB_042530	ubiquinone biosynthesis methyltransferase
PCYB_042540	3%27-5%27 exonuclease domain containing protein
PCYB_042550	hexose transporter
PCYB_042560	5%27-3%27 exoribonuclease
PCYB_042570	aspartate aminotransferase mitochondrial precursor
PCYB_042580	dynein light polypeptide 4 axonemal
PCYB_042590	hypothetical protein
PCYB_042600	hypothetical protein
PCYB_042610	hypothetical protein
PCYB_042620	hypothetical protein
PCYB_042630	5%27-3%27 exonuclease N-terminal resolvase-like domain
PCYB_042640	hypothetical protein
PCYB_042650	MAK16-related protein
PCYB_042660	hypothetical protein
PCYB_042665	tRNA-Gln
PCYB_042670	hypothetical protein
PCYB_042680	ERCC1 nucleotide excision repair protein
PCYB_042690	hypothetical protein
PCYB_042700	serine%2Fthreonine-specific protein kinase
PCYB_042710	hypothetical protein
PCYB_042720	DHHC zinc finger domain containing protein
PCYB_042730	hypothetical protein
PCYB_042740	prenyl transferase
PCYB_042750	hypothetical protein
PCYB_042760	early transcribed membrane protein
PCYB_042770	hypothetical protein
PCYB_042780	hypothetical protein
PCYB_042790	hypothetical protein
PCYB_042800	hypothetical protein
PCYB_042810	hypothetical protein
PCYB_042820	phist protein
PCYB_042830	hypothetical protein
PCYB_042840	hypothetical protein
PCYB_042850	histidine-rich knob protein homolog KPRPC
PCYB_042860	phist protein
PCYB_051010	hypothetical protein
PCYB_051020	VIR-like CYIR protein
PCYB_051030	VIR-like CYIR protein
PCYB_051040	VIR-like CYIR protein
PCYB_051050	hypothetical protein
PCYB_051060	tryptophan-rich antigen
PCYB_051070	PST-A protein
PCYB_051080	tryptophan-rich antigen
PCYB_051090	tryptophan-rich antigen
PCYB_051100	phist protein
PCYB_051110	hypothetical protein
PCYB_051120	phist protein
PCYB_051130	hypothetical protein
PCYB_051140	tryptophan-rich antigen
PCYB_051150	hypothetical protein
PCYB_051160	hypothetical protein
PCYB_051163	28S ribosomal RNA
PCYB_051165	5.8S ribosomal RNA
PCYB_051167	SSU ribosomal RNA
PCYB_051170	early transcribed membrane protein
PCYB_051180	hypothetical protein
PCYB_051190	hypothetical protein
PCYB_051200	U6 snRNA-associated Sm-like protein LSm8
PCYB_051210	prohibitin putative
PCYB_051220	hypothetical protein
PCYB_051230	hypothetical protein
PCYB_051240	hypothetical protein
PCYB_051250	GPI-anchored micronemal antigen
PCYB_051260	hypothetical protein
PCYB_051270	integral membrane protein conserved
PCYB_051280	translation initiation factor eIF-2B alpha subunit
PCYB_051290	inner membrane protein oxa1-2
PCYB_051300	hypothetical protein
PCYB_051310	leucyl-tRNA synthetase putative
PCYB_051320	hypothetical protein
PCYB_051330	rhomboid protease
PCYB_051340	protein disulfide isomerase
PCYB_051350	SET domain
PCYB_051360	hypothetical protein
PCYB_051370	hypothetical protein
PCYB_051380	plastid 50S ribosomal protein L21
PCYB_051390	hypothetical protein
PCYB_051400	hypothetical protein
PCYB_051410	hypothetical protein
PCYB_051420	translation initiation factor IF-2
PCYB_051430	DEAD-box family helicase
PCYB_051440	hypothetical protein
PCYB_051450	activated protein kinase C receptor
PCYB_051460	hypothetical protein
PCYB_051470	ubiquitin conjugation factor E4
PCYB_051480	dehydrodolichyl diphosphate synthetase
PCYB_051490	hypothetical protein
PCYB_051500	aminopeptidase
PCYB_051510	ubiquitin-protein ligase 1
PCYB_051520	hypothetical protein
PCYB_051530	hypothetical protein
PCYB_051540	hypothetical protein
PCYB_051550	hypothetical protein
PCYB_051560	hypothetical protein
PCYB_051570	hypothetical protein
PCYB_051580	hypothetical protein
PCYB_051590	hypothetical protein
PCYB_051600	translation initiation factor IF-3
PCYB_051610	hypothetical protein
PCYB_051620	hypothetical protein
PCYB_051630	hypothetical protein
PCYB_051640	hypothetical protein
PCYB_051650	hypothetical protein
PCYB_051660	hypothetical protein
PCYB_051670	hypothetical protein
PCYB_051680	nucleoside transporter
PCYB_051690	GTP-binding protein
PCYB_051700	hypothetical protein
PCYB_051710	3%27-5%27 exonuclease domain containing protein
PCYB_051720	hypothetical protein
PCYB_051730	mitochondrial 2-oxoglutarate%2Fmalate carrier protein
PCYB_051740	DnaJ protein
PCYB_051750	hypothetical protein
PCYB_051760	lipoate-protein ligase
PCYB_051770	hypothetical protein
PCYB_051780	hypothetical protein
PCYB_051790	histone acetyltransferase Gcn5
PCYB_051800	clustered-asparagine-rich protein
PCYB_051810	hypothetical protein
PCYB_051820	hypothetical protein
PCYB_051830	hypothetical protein
PCYB_051840	U5 snRNP-specific 40 kDa protein
PCYB_051850	hypothetical protein
PCYB_051860	protein transport protein Sec23A
PCYB_051870	dynein light chain 1
PCYB_051880	hypothetical protein
PCYB_051890	small nuclear ribonucleoprotein G
PCYB_051900	hypothetical protein
PCYB_051910	RNA polymerase II mediator complex protein MED7
PCYB_051920	hypothetical protein
PCYB_051930	hypothetical protein
PCYB_051940	protein transport protein sec61 beta 1 subunit
PCYB_051950	60S ribosomal protein L22
PCYB_051960	hypothetical protein
PCYB_051970	ribosome biogenesis protein NEP1
PCYB_051980	hypothetical protein
PCYB_051990	ATP-dependent RNA helicase prh1
PCYB_052000	hypothetical protein
PCYB_052010	protein kinase
PCYB_052020	hypothetical protein
PCYB_052030	hypothetical protein
PCYB_052040	hypothetical protein
PCYB_052050	2-oxoglutarate dehydrogenase E1 component mitochondrial precursor
PCYB_052060	hypothetical protein
PCYB_052070	C-13 antigen
PCYB_052080	hypothetical protein
PCYB_052090	hypothetical protein
PCYB_052100	phosphatidylglycerophosphate synthase
PCYB_052110	hypothetical protein
PCYB_052120	helicase
PCYB_052130	U6 snRNA-associated Sm-like protein LSm3
PCYB_052140	hypothetical protein
PCYB_052150	hypothetical protein
PCYB_052160	hypothetical protein
PCYB_052170	MAC%2FPerforin domain containing protein
PCYB_052180	hypothetical protein
PCYB_052190	MAC%2FPerforin domain containing protein
PCYB_052200	hypothetical protein
PCYB_052210	hypothetical protein
PCYB_052220	heat shock 70 kDa protein
PCYB_052230	U3 small nucleolar ribonucleoprotein protein
PCYB_052240	RAD protein
PCYB_052250	RAD protein
PCYB_052260	RAD protein
PCYB_052270	RAD protein
PCYB_052280	RAD protein
PCYB_052290	RAD protein
PCYB_052300	SNF2 family protein
PCYB_052310	hypothetical protein
PCYB_052320	zinc finger protein
PCYB_052330	hypothetical protein
PCYB_052340	hypothetical protein
PCYB_052350	suppressor of Ras1 3-9
PCYB_052360	D13 protein
PCYB_052370	hypothetical protein
PCYB_052380	high mobility group protein putative
PCYB_052390	hypothetical protein
PCYB_052400	hypothetical protein
PCYB_052410	hypothetical protein
PCYB_052420	protein kinase C inhibitor
PCYB_052430	hypothetical protein
PCYB_052440	hypothetical protein
PCYB_052450	hypothetical protein
PCYB_052460	hypothetical protein
PCYB_052470	GTPase
PCYB_052480	ubiquitin-activating enzyme E1C
PCYB_052490	adenylate kinase
PCYB_052500	meiotic recombination protein DMC1-like protein
PCYB_052510	hypothetical protein
PCYB_052520	chaperone clpB 1
PCYB_052530	heat shock protein
PCYB_052540	hypothetical protein
PCYB_052550	hypothetical protein
PCYB_052560	hypothetical protein
PCYB_052570	SNF7 family protein
PCYB_052580	phosphopantothenoylcysteine decarboxylase
PCYB_052590	WD domain G-beta repeat domain containing protein
PCYB_052600	dihydrolipoamide dehydrogenase
PCYB_052610	vacuolar sorting protein
PCYB_052620	hypothetical protein
PCYB_052630	eukaryotic translation initiation factor 3 subunit 4
PCYB_052640	hypothetical protein
PCYB_052650	hypothetical protein
PCYB_052660	phosphoglycerate mutase
PCYB_052670	26S protease regulatory subunit 6B homolog
PCYB_052680	lysine decarboxylase
PCYB_052690	ribosomal protein l10
PCYB_052700	ubiquitin carboxyl-terminal hydrolase a
PCYB_052710	chromosome associated protein
PCYB_052720	hypothetical protein
PCYB_052730	centrin
PCYB_052740	hypothetical protein
PCYB_052750	hypothetical protein
PCYB_052760	RNA binding protein
PCYB_052770	hypothetical protein
PCYB_052780	GTP-binding protein
PCYB_052790	hypothetical protein
PCYB_052800	hypothetical protein
PCYB_052810	arsenical pump-driving ATPase
PCYB_052820	hypothetical protein
PCYB_052830	hypothetical protein
PCYB_052840	protein kinase domain containing protein
PCYB_052850	coatomer zeta-1 subunit
PCYB_052860	nuclear cap-binding protein
PCYB_052870	adenylate kinase 1
PCYB_052880	hypothetical protein
PCYB_052890	RING finger protein
PCYB_052900	60S ribosomal protein L15-1
PCYB_052910	RNA binding protein putative
PCYB_052920	hypothetical protein
PCYB_052930	RAD protein
PCYB_052940	RAD protein
PCYB_052950	RAD protein
PCYB_052960	RAD protein
PCYB_052970	RAD protein
PCYB_052980	RAD protein
PCYB_052990	RAD protein
PCYB_053000	RAD protein
PCYB_053010	RAD protein
PCYB_053020	RAD protein
PCYB_053030	RAD protein
PCYB_053040	glutamyl-tRNA%28Gln%29 amidotransferase subunit A
PCYB_053050	hypothetical protein
PCYB_053060	DNA replication licensing factor
PCYB_053070	histone acetyltransferase
PCYB_053080	hypothetical protein
PCYB_053090	prohibitin-like protein
PCYB_053100	hypothetical protein
PCYB_053110	small GTP-binding protein sar1
PCYB_053120	hypothetical protein
PCYB_053130	hypothetical protein
PCYB_053140	RNA-binding protein of pumilio%2Fmpt5 family
PCYB_053150	bifunctional dihydrofolate reductase-thymidylate synthase 1
PCYB_053160	mitochondrial membrane protein
PCYB_053170	hypothetical protein
PCYB_053180	hypothetical protein
PCYB_053190	hypothetical protein
PCYB_053200	hypothetical protein
PCYB_053210	cdc2-related protein kinase 1
PCYB_053220	hypothetical protein
PCYB_053230	hypothetical protein
PCYB_053240	hypothetical protein
PCYB_053250	hypothetical protein
PCYB_053260	hypothetical protein
PCYB_053270	hypothetical protein
PCYB_053280	trafficking protein particle complex subunit 3
PCYB_053290	hypothetical protein
PCYB_053300	hypothetical protein
PCYB_053310	hypothetical protein
PCYB_053320	hypothetical protein
PCYB_053330	hypothetical protein
PCYB_053340	hypothetical protein
PCYB_053350	Got1 domain containing protein
PCYB_053360	hypothetical protein
PCYB_053370	hypothetical protein
PCYB_053380	hypothetical protein
PCYB_053390	ran binding protein 1
PCYB_053400	hypothetical protein
PCYB_053410	ribosomal protein L7Ae-related protein
PCYB_053420	phosphatidylinositol 3- and 4-kinase
PCYB_053430	CW-type zinc finger domain-containing protein
PCYB_053440	ROI kinase-like protein
PCYB_053450	hypothetical protein
PCYB_053460	holo-%28acyl-carrier protein%29 synthase
PCYB_053470	transcription factor with AP2 domain%28s%29
PCYB_053480	ribosome recycling factor
PCYB_053490	hypothetical protein
PCYB_053500	hypothetical protein
PCYB_053510	hypothetical protein
PCYB_053520	hypothetical protein
PCYB_053530	hypothetical protein
PCYB_053540	steroid dehydrogenase kik-i
PCYB_053550	hypothetical protein
PCYB_053560	erythrocyte membrane-associated antigen
PCYB_053570	tubulin alpha chain
PCYB_053580	40S ribosomal protein S19s
PCYB_053590	u5 small nuclear ribonucleoprotein-specific protein
PCYB_053600	hypothetical protein
PCYB_053610	eukaryotic initiation factor
PCYB_053620	hypothetical protein
PCYB_053630	hypothetical protein
PCYB_053640	hypothetical protein
PCYB_053650	adapter-related protein complex 4 sigma 1 subunit
PCYB_053660	hypothetical protein
PCYB_053670	hypothetical protein
PCYB_053680	hypothetical protein
PCYB_053690	hypothetical protein
PCYB_053700	hypothetical protein
PCYB_053710	hypothetical protein
PCYB_053720	early transcribed membrane protein
PCYB_053730	hypothetical protein
PCYB_053740	phist protein
PCYB_053750	tryptophan-rich antigen
PCYB_053760	tryptophan-rich antigen
PCYB_053770	tryptophan-rich antigen
PCYB_053780	tryptophan-rich antigen
PCYB_053790	tryptophan-rich antigen
PCYB_053800	PST-A protein
PCYB_053810	hypothetical protein
PCYB_053820	VIR-like CYIR protein
PCYB_053830	VIR-like CYIR protein
PCYB_053840	reticulocyte binding protein 2c
PCYB_053850	reticulocyte binding protein 2d
PCYB_053860	VIR-like CYIR protein
PCYB_061010	VIR-like CYIR protein
PCYB_061020	Pv-fam-d protein
PCYB_061030	hypothetical protein
PCYB_061040	hypothetical protein
PCYB_061050	phist protein
PCYB_061060	phist protein
PCYB_061070	phist protein
PCYB_061080	phist protein
PCYB_061090	phist protein
PCYB_061100	phist protein
PCYB_061110	phist protein
PCYB_061120	early transcribed membrane protein
PCYB_061130	DNA polymerase delta catalytic subunit
PCYB_061140	hypothetical protein
PCYB_061150	hypothetical protein
PCYB_061160	hypothetical protein
PCYB_061170	phosphomannomutase
PCYB_061180	hypothetical protein
PCYB_061190	hypothetical protein
PCYB_061200	hypothetical protein
PCYB_061210	hypothetical protein
PCYB_061220	26S proteasome subunit p55
PCYB_061230	tRNA pseudouridine synthase
PCYB_061240	hypothetical protein
PCYB_061250	erythrocyte membrane-associated antigen
PCYB_061260	erythrocyte membrane-associated antigen
PCYB_061270	hypothetical protein
PCYB_061280	PHF5-like zinc-finger protein
PCYB_061290	PHF5-like protein
PCYB_061300	hypothetical protein
PCYB_061310	hypothetical protein
PCYB_061320	hypothetical protein
PCYB_061330	hypothetical protein
PCYB_061340	hypothetical protein
PCYB_061350	hypothetical protein
PCYB_061360	hypothetical protein
PCYB_061370	60S ribosomal protein L30
PCYB_061380	hypothetical protein
PCYB_061390	hypothetical protein
PCYB_061400	hypothetical protein
PCYB_061410	tRNA methyltransferase
PCYB_061420	microtubule-associated protein 1 light chain 3 putative
PCYB_061430	RNA binding protein putative
PCYB_061440	roadblock%2FLC7 family member
PCYB_061450	hypothetical protein
PCYB_061460	cytoplasmic dynein intermediate chain
PCYB_061470	hypothetical protein
PCYB_061480	hypothetical protein
PCYB_061490	hypothetical protein
PCYB_061500	ATPase
PCYB_061510	dihydrolipoamide acetyltransferase
PCYB_061520	ADP-ribosylation factor
PCYB_061530	hypothetical protein
PCYB_061540	hypothetical protein
PCYB_061550	hypothetical protein
PCYB_061560	hypothetical protein
PCYB_061570	endomembrane protein
PCYB_061580	ATP-dependent RNA helicase
PCYB_061590	deoxyribose-phosphate aldolase
PCYB_061600	hypothetical protein
PCYB_061610	hypothetical protein
PCYB_061620	ankyrin-repeat protein
PCYB_061630	hypothetical protein
PCYB_061640	hypothetical protein
PCYB_061650	hypothetical protein
PCYB_061660	%28Zn%29 transporter protein
PCYB_061670	pre-mRNA splicing factor
PCYB_061680	citrate synthase mitochondrial precursor
PCYB_061690	kelch domain-containing protein
PCYB_061700	phospholipid scramblase 1
PCYB_061710	4-hydroxy-3-methylbut-2-en-1-yl diphosphate synthase
PCYB_061720	hypothetical protein
PCYB_061730	hypothetical protein
PCYB_061740	dynein heavy chain
PCYB_061750	orotidine 5%27 monophosphate decarboxylase
PCYB_061760	hypothetical protein
PCYB_061770	mitotic spindle assembly checkpoint protein
PCYB_061780	hypothetical protein
PCYB_061790	hypothetical protein
PCYB_061800	hypothetical protein
PCYB_061810	hypothetical protein
PCYB_061820	chromodomain-helicase-DNA-binding protein 1 homolog
PCYB_061830	hypothetical protein
PCYB_061840	hypothetical protein
PCYB_061850	RNA binding protein
PCYB_061860	hypothetical protein
PCYB_061870	hypothetical protein
PCYB_061880	hypothetical protein
PCYB_061890	RAP protein
PCYB_061900	hypothetical protein
PCYB_061910	hypothetical protein
PCYB_061920	hypothetical protein
PCYB_061930	hypothetical protein
PCYB_061940	glucosamine--fructose-6-phosphate aminotransferase
PCYB_061950	hypothetical protein
PCYB_061960	hypothetical protein
PCYB_061970	hypothetical protein
PCYB_061980	hypothetical protein
PCYB_061990	cytochrome c oxidase copper chaperone
PCYB_062000	hypothetical protein
PCYB_062010	hypothetical protein
PCYB_062020	hypothetical protein
PCYB_062030	hypothetical protein
PCYB_062040	hypothetical protein
PCYB_062050	hypothetical protein
PCYB_062060	hypothetical protein
PCYB_062070	cell division cycle protein 20 homolog putative
PCYB_062080	hypothetical protein
PCYB_062090	40S ribosomal protein
PCYB_062100	biotin--%5Bacetyl-CoA-carboxylase%5D synthetase
PCYB_062110	hypothetical protein
PCYB_062120	U3 small nucleolar ribonucleoprotein protein MPP10
PCYB_062130	hypothetical protein
PCYB_062140	merozoite capping protein 1
PCYB_062150	DNA-directed RNA polymerase II
PCYB_062160	hypothetical protein
PCYB_062170	topoisomerase
PCYB_062180	centrin
PCYB_062190	ribosomal protein L3
PCYB_062200	zinc finger protein
PCYB_062210	hypothetical protein
PCYB_062220	protoporphyrinogen oxidase
PCYB_062230	hypothetical protein
PCYB_062240	hypothetical protein
PCYB_062250	brix domain containing protein
PCYB_062260	hypothetical protein
PCYB_062270	hypothetical protein
PCYB_062280	hypothetical protein
PCYB_062290	hypothetical protein
PCYB_062300	hypothetical protein
PCYB_062310	hypothetical protein
PCYB_062320	hypothetical protein
PCYB_062330	hypothetical protein
PCYB_062340	WD domain G-beta repeat domain containing protein
PCYB_062350	hypothetical protein
PCYB_062360	hypothetical protein
PCYB_062370	hypothetical protein
PCYB_062380	adenosine deaminase
PCYB_062390	hypothetical protein
PCYB_062400	secretory protein
PCYB_062410	hypothetical protein
PCYB_062420	transcription factor
PCYB_062430	RNA helicase
PCYB_062440	hypothetical protein
PCYB_062450	hypothetical protein
PCYB_062460	hypothetical protein
PCYB_062470	26S proteasome non-ATPase regulatory subunit 13
PCYB_062480	O-sialoglycoprotein endopeptidase
PCYB_062490	RNA methyltransferase domain containing protein
PCYB_062500	calmodulin
PCYB_062510	sexual stage surface protein Pvs28
PCYB_062520	ookinete surface protein Pvs25
PCYB_062530	sexual stage surface protein Pvs28
PCYB_062540	hypothetical protein
PCYB_062550	MORN repeat family protein
PCYB_062560	hypothetical protein
PCYB_062570	OTU-like cysteine protease
PCYB_062580	RNA helicase
PCYB_062590	hypothetical protein
PCYB_062600	protein phosphatase 1 regulatory %28inhibitor%29 subunit
PCYB_062610	hypothetical protein
PCYB_062620	hypothetical protein
PCYB_062630	hypothetical protein
PCYB_062640	asparagine-rich antigen
PCYB_062650	hypothetical protein
PCYB_062660	hypothetical protein
PCYB_062670	phosphatidyl inositol glycan class A
PCYB_062680	DER1-like protein
PCYB_062690	hypothetical protein
PCYB_062700	hypothetical protein
PCYB_062710	protein phosphatases PP1 regulatory subunit sds22
PCYB_062720	hypothetical protein
PCYB_062730	hypothetical protein
PCYB_062740	S-adenosylmethionine decarboxylase-ornithine decarboxylase
PCYB_062750	early transcribed membrane protein
PCYB_062760	hypothetical protein
PCYB_062770	haloacid dehalogenase
PCYB_062780	WD domain G-beta repeat domain containing protein
PCYB_062790	DNA binding protein Myb2
PCYB_062800	bromodomain protein
PCYB_062810	aspartyl protease
PCYB_062820	ubiquitin-conjugating enzyme
PCYB_062830	vesicle transport-related protein
PCYB_062840	hypothetical protein
PCYB_062850	50S ribosomal protein L27
PCYB_062860	hypothetical protein
PCYB_062870	flavoprotein subunit of succinate dehydrogenase
PCYB_062880	hypothetical protein
PCYB_062890	hypothetical protein
PCYB_062900	ADP-ribosylation factor-like protein
PCYB_062910	hypothetical protein
PCYB_062920	methionine- tRNA ligase
PCYB_062930	hypothetical protein
PCYB_062940	hypothetical protein
PCYB_062950	hypothetical protein
PCYB_062960	SICAvar-like protein
PCYB_062970	hypothetical protein
PCYB_062980	hypothetical protein
PCYB_062990	hypothetical protein
PCYB_063000	hypothetical protein
PCYB_063010	hypothetical protein
PCYB_063020	hypothetical protein
PCYB_063030	hypothetical protein
PCYB_063040	acetyl-CoA transporter
PCYB_063050	hypothetical protein
PCYB_063060	DNA polymerase zeta catalytic subunit
PCYB_063070	pyruvate kinase
PCYB_063080	hypothetical protein
PCYB_063090	hypothetical protein
PCYB_063100	ADP%2FATP transporter on adenylate translocase
PCYB_063110	hypothetical protein
PCYB_063120	dynamin protein
PCYB_063130	DNA repair helicase
PCYB_063140	enhancer of rudimentary domain containing protein
PCYB_063150	hypothetical protein
PCYB_063160	hypothetical protein
PCYB_063170	hypothetical protein
PCYB_063180	GDP dissociation inhibitor domain containing protein
PCYB_063190	hypothetical protein
PCYB_063193	SSU ribosomal RNA
PCYB_063197	28S ribosomal RNA
PCYB_063200	hypothetical protein
PCYB_063210	erythrocyte binding protein
PCYB_063220	hypothetical protein
PCYB_063230	hypothetical protein
PCYB_063240	Pv-fam-d protein
PCYB_063250	VIR-like CYIR protein
PCYB_063260	phist protein
PCYB_063270	Duffy binding protein 1
PCYB_063280	hypothetical protein
PCYB_063290	VIR-like CYIR protein
PCYB_063300	hypothetical protein
PCYB_071010	reticulocyte binding protein 2e
PCYB_071020	VIR-like CYIR protein
PCYB_071030	tryptophan-rich antigen
PCYB_071040	tryptophan-rich antigen
PCYB_071050	hypothetical protein
PCYB_071060	reticulocyte binding protein 1
PCYB_071070	hypothetical protein
PCYB_071080	hypothetical protein
PCYB_071090	RER1 protein
PCYB_071100	small GTPase Rab7
PCYB_071110	hypothetical protein
PCYB_071120	DEAD%2FDEAH box helicase
PCYB_071130	hypothetical protein
[truncated: 3,777 more rows]

## Sheet: Normalized_Expression_Table
Sample ID	Monkey	Experiment Number	Infection Type	Time Point	Time Point Name	Gene ID	PCYB_011220	PCYB_011780	PCYB_012260	PCYB_012600	PCYB_021310	PCYB_021480	PCYB_021820	PCYB_022100	PCYB_022180	PCYB_022290	PCYB_022420	PCYB_022430	PCYB_022540	PCYB_031550	PCYB_031690	PCYB_031830	PCYB_032050	PCYB_032320	PCYB_032370	PCYB_032410	PCYB_032550	PCYB_032840	PCYB_033070	PCYB_041250	PCYB_041460	PCYB_041520	PCYB_041620	PCYB_041710	PCYB_042210	PCYB_042220	PCYB_042230	PCYB_042240	PCYB_042340	PCYB_051370	PCYB_051450	PCYB_051970	PCYB_052130	PCYB_052630	PCYB_052650	PCYB_052710	PCYB_052900	PCYB_053250	PCYB_053500
E23_WB_RAd14_1B	RAd14	Experiment 23	Primary	Time Point 1B	Pre-Peak		7.94909	12.2649	10.5136	11.5014	6.82716	9.41157	8.02584	10.8181	10.7397	11.5631	11.4126	10.0247	6.11137	6.71256	9.744	8.00747	12.8832	10.3327	12.8782	9.56257	12.5202	8.67234	14.5037	11.6854	11.1316	15.0159	12.6219	9.76618	6.2457	7.57113	8.10969	8.39201	4.09639	9.5638	13.6782	7.62853	9.28551	11.9234	10.4885	8.83823	13.586	11.6566	8.46802
E23_WB_RBg14_1B	RBg14	Experiment 23	Primary	Time Point 1B	Pre-Peak		7.30731	12.4572	10.3009	11.712	7.1203	9.86033	7.1193	11.0216	10.5639	11.6215	11.2998	9.78528	5.96285	6.50693	9.53253	7.6565	12.8261	10.3343	13.1592	9.78326	12.7319	7.96068	14.3098	11.9826	11.1071	15.0248	12.57	9.81055	4.85984	6.25462	5.55837	5.59053	3.70075	9.99875	13.824	7.32154	9.95436	12.0648	10.6638	7.55421	13.54	11.8471	9.04867
E23_WB_RIb13_1B	RIb13	Experiment 23	Primary	Time Point 1B	Pre-Peak		9.54475	12.4435	10.7072	11.7532	6.74503	9.893	8.64038	10.8307	10.6789	11.5708	11.3083	9.63707	7.02593	7.64097	9.42669	9.27752	12.88	10.3453	12.9993	9.96113	12.6972	7.83135	14.3766	11.9771	11.2922	11.4095	12.6176	9.77609	6.61822	8.81401	8.71884	9.54852	4.17353	9.85133	13.6684	7.75824	9.87246	12.0707	10.8081	8.06345	13.471	11.6453	8.76608
E23_WB_RJn13_1B	RJn13	Experiment 23	Primary	Time Point 1B	Pre-Peak		6.61086	12.7443	10.5681	11.5069	6.03963	9.98118	5.57047	11.1198	10.9715	11.5011	11.6454	9.73211	6.15648	4.59223	9.18324	5.7166	12.9784	9.9581	13.2325	9.32498	12.2137	6.30949	14.4762	11.9265	11.1451	11.9506	12.5104	9.11622	3.76332	4.8506	4.76375	5.27857	2.35806	10.1682	13.452	8.21025	10.0712	12.0587	10.6196	6.81453	13.6828	11.4709	7.41854
E23_WB_ROc14_1B	ROc14	Experiment 23	Primary	Time Point 1B	Pre-Peak		7.63742	12.5162	10.5361	11.7097	6.60806	9.81676	6.9732	10.8901	10.8788	11.7205	11.245	9.7992	5.66898	5.66136	9.53619	6.98354	12.8648	10.2096	13.0433	9.56377	12.7211	7.43824	14.5597	11.9994	11.2422	13.1155	12.6636	9.83948	4.62421	7.14056	7.54659	7.56396	4.3222	9.7755	13.8999	8.00747	9.92246	12.1575	10.5947	7.65844	13.6962	11.7465	7.71507
E23_WB_ROh14_1B	ROh14	Experiment 23	Primary	Time Point 1B	Pre-Peak		6.43706	12.6214	10.8047	11.7853	6.14864	10.1092	5.29729	11.105	10.9175	11.7814	11.4959	9.93681	5.42311	4.32063	9.62002	4.79528	12.9222	10.4394	13.3151	9.71059	12.8767	5.80168	14.5459	12.1062	11.3415	10.2319	12.7839	10.0261	1.78376	3.0589	3.05058	3.2075	1.15373	9.76834	13.9769	8.27238	9.95944	12.1876	10.8087	6.26679	13.7238	11.8772	7.39709
E23_WB_RAd14_2	RAd14	Experiment 23	Primary	Time Point 2	Peak		8.53509	12.2934	10.4306	11.6362	7.01664	9.77297	6.92316	10.8743	10.9184	11.7374	11.3119	9.87758	6.20597	6.63453	9.58559	7.68159	12.7349	9.8525	12.9002	9.21548	12.5853	8.02825	14.171	11.701	11.175	10.7733	12.549	9.80814	5.0692	6.89857	7.22105	7.8342	3.43934	9.89943	13.6801	8.15968	9.83248	11.9676	10.5174	7.81198	13.5337	11.5985	7.93009
E23_WB_RBg14_2	RBg14	Experiment 23	Primary	Time Point 2	Peak		9.25183	12.3576	10.4796	11.6605	7.20492	9.92961	7.90452	10.8418	10.8725	11.7077	11.3539	9.86153	6.38753	7.60827	9.67654	8.63285	12.6959	10.092	12.9483	9.241	12.6104	8.06306	13.9567	11.8009	11.1037	9.57506	12.5042	9.8736	6.69768	8.49356	8.95157	9.68805	4.55843	10.1023	13.6208	8.27848	9.92105	11.9567	10.6291	7.4491	13.4553	11.4617	8.63377
E23_WB_RIb13_2	RIb13	Experiment 23	Primary	Time Point 2	Peak		9.07773	12.2373	10.5025	11.6708	6.77881	9.72216	7.72484	10.9433	10.8919	11.6886	11.2815	9.8826	6.13786	7.29084	9.61094	8.21178	12.7278	9.87496	12.8377	9.36518	12.5164	8.04091	14.1653	11.6645	11.1796	10.0879	12.4857	9.86146	6.2479	8.20892	8.43013	9.24507	4.31019	9.79139	13.5915	8.21165	9.83693	11.9161	10.5169	7.69212	13.4979	11.6221	8.41066
E23_WB_RJn13_2	RJn13	Experiment 23	Primary	Time Point 2	Peak		8.3113	11.9779	10.2301	11.6084	7.85683	9.62347	7.10006	10.6311	10.5996	11.3988	11.3185	9.78031	7.03374	6.56997	9.43531	7.83267	12.4847	9.87193	12.5767	8.86261	12.1391	8.76902	13.572	11.238	11.0724	12.3363	12.5048	9.67451	4.42641	5.89711	6.59141	6.56972	3.74836	10.3462	13.2398	8.00735	9.60582	11.6783	10.3426	8.62868	13.1852	11.3676	8.45775
E23_WB_ROc14_2	ROc14	Experiment 23	Primary	Time Point 2	Peak		8.70249	12.0705	10.0734	11.5444	7.76711	9.77349	7.18977	10.5023	10.5053	11.4841	11.2574	9.74437	7.07302	6.8427	9.48666	8.02316	12.3403	9.80618	12.5663	8.74633	12.2706	8.75851	13.834	11.4439	10.9963	12.5792	12.3068	9.49362	5.37467	6.28334	7.14007	7.44585	3.71764	10.2253	13.3138	8.04918	9.57645	11.7099	10.268	8.60453	13.2716	11.1747	8.42778
E23_WB_ROh14_2	ROh14	Experiment 23	Primary	Time Point 2	Peak		7.85666	12.3147	10.4449	11.5622	7.19747	9.8231	6.32848	10.8547	10.8185	11.6254	11.399	9.75987	6.22136	5.84349	9.53136	7.01828	12.7508	9.99283	12.8781	9.22099	12.4764	7.9548	14.002	11.6176	11.2394	10.5779	12.6003	9.7474	3.16474	5.07674	5.20363	5.64381	2.6121	10.0648	13.671	8.05034	9.7498	11.901	10.5562	7.85799	13.4169	11.586	7.83058
E23_WB_RAd14_3A	RAd14	Experiment 23	Relapse	Time Point 3A	Early Relapse		6.94912	12.7487	11.0212	11.8484	5.50943	10.2454	4.84384	11.3312	11.127	11.8821	11.5578	9.97294	4.31748	4.78986	9.81344	5.9704	13.1694	10.642	13.3659	10.1141	12.9626	6.47148	14.757	12.2761	11.3705	8.15867	12.7475	10.1379	1.74625	2.14786	2.13931	2.255	1.2955	9.4697	14.03	8.76585	10.3258	12.2357	10.8551	6.1661	13.8174	11.9439	6.84937
E23_WB_RJn13_3A	RJn13	Experiment 23	Relapse	Time Point 3A	Early Relapse		6.28767	12.741	10.9968	11.8535	5.40368	10.1017	4.48338	11.278	11.1861	11.9513	11.5485	9.96122	5.1966	4.08181	9.85312	5.0205	13.1855	10.615	13.528	10.0107	13.1432	5.23653	14.7517	12.3039	11.3621	8.86034	12.8036	10.1214	1.21542	3.57826	1.59136	2.90694	0.76289	9.59362	14.1737	8.52109	10.2599	12.3932	10.9345	5.57813	13.8698	12.1241	6.54656
E23_WB_ROc14_3A	ROc14	Experiment 23	Relapse	Time Point 3A	Early Relapse		6.31295	12.7911	10.9232	11.8456	5.22009	10.3034	5.4547	11.1603	10.9906	11.8234	11.5952	10.0395	4.89351	3.2976	9.82014	4.93742	12.974	10.5341	13.2495	9.84218	12.9807	5.86732	14.584	12.1217	11.272	8.74557	12.8074	10.2541	3.0588	3.2673	1.92475	2.03391	1.08426	9.69207	14.0318	8.4036	10.0871	12.2796	10.8701	5.68889	13.857	11.829	7.08127
E23_WB_RBg14_4	RBg14	Experiment 23	Relapse	Time Point 4	Peak Relapse		6.01534	12.7262	10.8598	11.875	5.86465	10.1637	5.16368	11.2731	11.1441	11.9046	11.5477	10.0841	4.13275	3.50369	9.75756	5.70566	13.0915	10.5804	13.4607	9.95794	13.0812	6.14375	14.6876	12.3544	11.3551	9.85002	12.7949	10.287	1.58753	3.92338	3.71318	4.96949	-0.141587	9.58036	14.164	8.59206	10.1219	12.39	10.9298	6.80121	13.914	12.0385	7.17545
E23_WB_RIb13_4	RIb13	Experiment 23	Relapse	Time Point 4	Peak Relapse		6.4881	12.7641	11.0409	11.9915	5.02569	10.1122	4.29197	11.3133	11.1664	12.0116	11.5867	10.0828	4.41752	3.36385	9.91811	5.02005	13.1785	10.3984	13.2909	10.1747	12.9963	5.10403	14.887	12.2046	11.3379	8.6519	12.7551	10.124	2.63257	2.25606	3.05065	3.06002	-0.244286	9.43554	14.0776	8.54683	10.1918	12.2896	10.7916	5.82143	13.8736	12.0026	6.15888
[truncated: 5,000 more columns]
